# Supplementary material for: New distribution records for Canadian Aleocharinae (Coleoptera, Staphylinidae), and new synonymies for Trichiusa
Source: Zookeys. 2015 Apr 21;(498):51–91. doi: 10.3897/zookeys.498.9282 (PMC4410149; doi:10.3897/zookeys.498.9282)
Supplement: XML Treatment for Acrotona recondita [file zookeys.498.9282-treatment3.xml]

<!DOCTYPE tp:taxon-treatment
  PUBLIC "-//TaxonX//DTD Taxonomic Treatment Publishing DTD v0 20100105//EN" "tax-treatment-NSO.dtd">
<tp:taxon-treatment xmlns:tp="http://www.plazi.org/taxpub"><tp:treatment-meta><kwd-group><label>Taxon classification</label><kwd><named-content content-type="kingdom">Animalia</named-content></kwd><kwd><named-content content-type="order">Coleoptera</named-content></kwd><kwd><named-content content-type="family">Staphylinidae</named-content></kwd></kwd-group><mixed-citation publication-type="journal"><person-group><name><surname>Klimaszewski</surname><given-names>Jan</given-names></name><name><surname>Godin</surname><given-names>Benoit</given-names></name><name><surname>Langor</surname><given-names>David</given-names></name><name><surname>Bourdon</surname><given-names>Caroline</given-names></name><name><surname>Lee</surname><given-names>Seung-Il</given-names></name><name><surname>Horwood</surname><given-names>Denise</given-names></name></person-group><article-title>New distribution records for Canadian <tp:taxon-name><tp:taxon-name-part taxon-name-part-type="subfamily">Aleocharinae</tp:taxon-name-part></tp:taxon-name> (<tp:taxon-name><tp:taxon-name-part taxon-name-part-type="order">Coleoptera</tp:taxon-name-part></tp:taxon-name>, <tp:taxon-name><tp:taxon-name-part taxon-name-part-type="family">Staphylinidae</tp:taxon-name-part></tp:taxon-name>), and new synonymies for <italic><tp:taxon-name><tp:taxon-name-part taxon-name-part-type="genus">Trichiusa</tp:taxon-name-part></tp:taxon-name></italic></article-title><source>Zookeys</source><day>21</day><month>4</month><year>2015</year><volume>2015</volume><issue>498</issue><fpage>51</fpage><lpage>91</lpage><pub-id pub-id-type="doi">10.3897/zookeys.498.9282</pub-id></mixed-citation></tp:treatment-meta><tp:nomenclature><tp:taxon-name>
                                <tp:taxon-name-part taxon-name-part-type="genus">Acrotona</tp:taxon-name-part>
                                <tp:taxon-name-part taxon-name-part-type="species">recondita</tp:taxon-name-part>
                            </tp:taxon-name><tp:taxon-authority>(Erichson)</tp:taxon-authority><xref ref-type="fig" rid="F1">Figs 1–8</xref><tp:nomenclature-citation-list><tp:nomenclature-citation><tp:taxon-name>
                                <tp:taxon-name-part taxon-name-part-type="genus">Acrotona</tp:taxon-name-part>
                                <tp:taxon-name-part taxon-name-part-type="species">recondita</tp:taxon-name-part>
                            </tp:taxon-name><comment>LECTOTYPE (male): <italic><tp:taxon-name><tp:taxon-name-part taxon-name-part-type="genus">Homalota</tp:taxon-name-part> <tp:taxon-name-part taxon-name-part-type="species">recondita</tp:taxon-name-part></tp:taxon-name></italic> Erichson; USA: Pennsylv[ania], Zimm[erman] [on green rectangular card]; # 5472; Typus; <italic><tp:taxon-name><tp:taxon-name-part taxon-name-part-type="species">recondita</tp:taxon-name-part></tp:taxon-name></italic> Er.; Lectotypus, male, <italic><tp:taxon-name><tp:taxon-name-part taxon-name-part-type="genus">Homalota</tp:taxon-name-part> <tp:taxon-name-part taxon-name-part-type="species">recondita</tp:taxon-name-part></tp:taxon-name></italic> Erichson, V.I. Gusarov des. (not published); our lectotype designation label as <italic><tp:taxon-name><tp:taxon-name-part taxon-name-part-type="genus">Homalota</tp:taxon-name-part> <tp:taxon-name-part taxon-name-part-type="species">recondita</tp:taxon-name-part></tp:taxon-name></italic>; <italic><tp:taxon-name><tp:taxon-name-part taxon-name-part-type="genus">Acrotona</tp:taxon-name-part> <tp:taxon-name-part taxon-name-part-type="species">recondita</tp:taxon-name-part></tp:taxon-name></italic> (Er.) V.I. Gusarov 2002 (ZMB) studied. PARALECTOTYPES: labelled as the lectotype, our paralectotype designation label (ZMB) 1 male, 2 females, 1 sex undetermined, specimen partially damaged, studied.</comment></tp:nomenclature-citation><tp:nomenclature-citation><tp:taxon-name><tp:taxon-name-part taxon-name-part-type="genus">Arisota</tp:taxon-name-part> <tp:taxon-name-part taxon-name-part-type="species">apacheella</tp:taxon-name-part></tp:taxon-name><comment><xref ref-type="bibr" rid="B10">Casey 1910</xref>: 135. Synonymized by <xref ref-type="bibr" rid="B48">Moore and Legner 1975</xref>: 371.</comment></tp:nomenclature-citation><tp:nomenclature-citation><tp:taxon-name><tp:taxon-name-part taxon-name-part-type="genus">Arisota</tp:taxon-name-part> <tp:taxon-name-part taxon-name-part-type="species">insueta</tp:taxon-name-part></tp:taxon-name><comment><xref ref-type="bibr" rid="B10">Casey 1910</xref>: 134. Synonymized by <xref ref-type="bibr" rid="B48">Moore and Legner 1975</xref>: 371.</comment></tp:nomenclature-citation><tp:nomenclature-citation><tp:taxon-name><tp:taxon-name-part taxon-name-part-type="genus">Arisota</tp:taxon-name-part> <tp:taxon-name-part taxon-name-part-type="species">pomonensis</tp:taxon-name-part></tp:taxon-name><comment><xref ref-type="bibr" rid="B10">Casey 1910</xref>: 135. Synonymized by <xref ref-type="bibr" rid="B48">Moore and Legner 1975</xref>: 371.</comment></tp:nomenclature-citation><tp:nomenclature-citation><tp:taxon-name><tp:taxon-name-part taxon-name-part-type="genus">Arisota</tp:taxon-name-part> <tp:taxon-name-part taxon-name-part-type="species">speculifer</tp:taxon-name-part></tp:taxon-name><comment><xref ref-type="bibr" rid="B10">Casey 1910</xref>: 135. Synonymized by <xref ref-type="bibr" rid="B48">Moore and Legner 1975</xref>: 371.</comment></tp:nomenclature-citation><tp:nomenclature-citation><tp:taxon-name><tp:taxon-name-part taxon-name-part-type="genus">Arisota</tp:taxon-name-part> <tp:taxon-name-part taxon-name-part-type="species">tetricula</tp:taxon-name-part></tp:taxon-name><comment><xref ref-type="bibr" rid="B10">Casey 1910</xref>: 134. Synonymized by <xref ref-type="bibr" rid="B48">Moore and Legner 1975</xref>: 371.</comment></tp:nomenclature-citation><tp:nomenclature-citation><tp:taxon-name><tp:taxon-name-part taxon-name-part-type="genus">Arisota</tp:taxon-name-part> <tp:taxon-name-part taxon-name-part-type="species">umbrina</tp:taxon-name-part></tp:taxon-name><comment><xref ref-type="bibr" rid="B10">Casey 1910</xref>: 136. Synonymized by <xref ref-type="bibr" rid="B48">Moore and Legner 1975</xref>: 371.</comment></tp:nomenclature-citation></tp:nomenclature-citation-list></tp:nomenclature><tp:treatment-sec sec-type="Diagnosis"><title>Diagnosis.</title><p>Body narrowly subparallel (Fig. <xref ref-type="fig" rid="F1">1</xref>), length 1.7–1.8 mm, dark brown with two large reddish-brown spots on posterior sutural part of elytra and lighter colour tarsi (Fig. <xref ref-type="fig" rid="F1">1</xref>); head, pronotum and elytra coarsely and sparsely punctate, punctures large; pubescence sparse; integument strongly glossy; pronotum transverse, slightly narrower than elytra, pubescence directed laterad from median line; elytra at suture about as long as pronotum; abdomen subparallel. MALE. Median lobe of aedeagus with oval bulbus and narrowly elongate and rounded tubus in dorsal view (Fig. <xref ref-type="fig" rid="F1">3</xref>), in lateral view tubus slightly arcuate basally and straight apically (Fig. <xref ref-type="fig" rid="F1">2</xref>); internal sac structures not pronounced; tergite VIII truncate apically (Fig. <xref ref-type="fig" rid="F1">4</xref>); sternite VIII slightly emarginated at apex and with broad distance between base of disc and antecostal suture (Fig. <xref ref-type="fig" rid="F1">5</xref>). FEMALE. Tergite VIII truncate apically (Fig. <xref ref-type="fig" rid="F1">7</xref>); sternite VIII broadly arcuate apically (Fig. <xref ref-type="fig" rid="F1">8</xref>); spermatheca with narrowly elongate club-shaped capsule angularly connected to narrow and long stem, together forming L-shaped structure (Fig. <xref ref-type="fig" rid="F1">6</xref>).</p><fig id="F1" position="float" orientation="portrait"><label>Figures 1–8.</label><caption><p><italic><tp:taxon-name><tp:taxon-name-part taxon-name-part-type="genus">Acrotona</tp:taxon-name-part> <tp:taxon-name-part taxon-name-part-type="species">recondita</tp:taxon-name-part></tp:taxon-name></italic> (Casey): <bold>1</bold> habitus in dorsal view <bold>2</bold> median lobe of aedeagus in lateral view, and <bold>3</bold> in dorsal view <bold>4</bold> male tergite VIII <bold>5</bold> male sternite VIII <bold>6</bold> spermatheca in lateral view <bold>7</bold> female tergite VIII <bold>8</bold> female sternite VIII; <bold>1, 6–8</bold> based on female from Saskatchewan <bold>2–5</bold> based on male from Pennsylvania.</p></caption><graphic xmlns:xlink="http://www.w3.org/1999/xlink" xlink:href="zookeys-498-051-g001.jpg" position="float" orientation="portrait" xlink:type="simple" id="oo_42525.jpg"/></fig></tp:treatment-sec><tp:treatment-sec sec-type="Distribution"><title>Distribution.</title><table-wrap id="T5" position="anchor" orientation="portrait"><caption><p>Distribution of <italic><tp:taxon-name><tp:taxon-name-part taxon-name-part-type="genus">Acrotona</tp:taxon-name-part> <tp:taxon-name-part taxon-name-part-type="species">recondita</tp:taxon-name-part></tp:taxon-name></italic></p></caption><table rules="all"><tbody><tr><td rowspan="1" colspan="1">Origin</td><td rowspan="1" colspan="1">Nearctic</td></tr><tr><td rowspan="1" colspan="1">Distribution</td><td rowspan="1" colspan="1">Canada: first record for Canada and <bold>SK</bold>; USA: AR, CA, NH, NV, NY, PA</td></tr><tr><td rowspan="1" colspan="1">New records</td><td rowspan="1" colspan="1">New provincial record; <bold>Saskatchewan:</bold> Maple Creek, horse manure, <named-content xmlns:xlink="http://www.w3.org/1999/xlink" content-type="dwc:verbatimCoordinates" xlink:type="simple">49.9037°, -109.5909°</named-content>, 764 m, 2.IX.2012(BGC)1 female</td></tr><tr><td rowspan="1" colspan="1">References</td><td rowspan="1" colspan="1"><xref ref-type="bibr" rid="B12">Erichson 1839</xref>, <xref ref-type="bibr" rid="B4">Bland 1865</xref>, <xref ref-type="bibr" rid="B10">Casey 1910</xref>, <xref ref-type="bibr" rid="B48">Moore and Legner 1975</xref></td></tr></tbody></table></table-wrap></tp:treatment-sec><tp:treatment-sec sec-type="Natural history"><title>Natural history.</title><p>The single female in Saskatchewan was captured in horse manure.</p></tp:treatment-sec><tp:treatment-sec sec-type="Remarks"><title>Remarks.</title><p>This species was originally described by <xref ref-type="bibr" rid="B12">Erichson (1839)</xref> as <italic><tp:taxon-name><tp:taxon-name-part taxon-name-part-type="genus">Homalota</tp:taxon-name-part> <tp:taxon-name-part taxon-name-part-type="species">recondita</tp:taxon-name-part></tp:taxon-name></italic>, from Pennsylvania. It clearly does not belong to <italic><tp:taxon-name><tp:taxon-name-part taxon-name-part-type="genus">Homalota</tp:taxon-name-part></tp:taxon-name></italic> and was subsequently listed by <xref ref-type="bibr" rid="B48">Moore and Legner (1975)</xref> as belonging to the subgenus <italic><tp:taxon-name><tp:taxon-name-part taxon-name-part-type="subgenus">Dimetrota</tp:taxon-name-part></tp:taxon-name></italic> of <italic><tp:taxon-name><tp:taxon-name-part taxon-name-part-type="genus">Atheta</tp:taxon-name-part></tp:taxon-name></italic>. Gusarov, V.I. identified types of <italic><tp:taxon-name><tp:taxon-name-part taxon-name-part-type="genus">Homalota</tp:taxon-name-part> <tp:taxon-name-part taxon-name-part-type="species">recondita</tp:taxon-name-part></tp:taxon-name></italic> as <italic><tp:taxon-name><tp:taxon-name-part taxon-name-part-type="genus">Acrotona</tp:taxon-name-part></tp:taxon-name></italic>. The inclusion of this species in <italic><tp:taxon-name><tp:taxon-name-part taxon-name-part-type="genus">Acrotona</tp:taxon-name-part></tp:taxon-name></italic> needs confirmation because it has scarcly visible minute part of pronotal hypomeron visible in lateral view.</p></tp:treatment-sec><ref-list><ref id="B10"><mixed-citation xmlns:xlink="http://www.w3.org/1999/xlink" xlink:type="simple"><person-group><name name-style="western"><surname>Casey</surname><given-names>TL</given-names></name></person-group> (<year>1910</year>) <source>New species of the staphylinid tribe <tp:taxon-name><tp:taxon-name-part taxon-name-part-type="tribe">Myrmedoniini</tp:taxon-name-part></tp:taxon-name>. Memoirs on the <tp:taxon-name><tp:taxon-name-part taxon-name-part-type="order">Coleoptera</tp:taxon-name-part></tp:taxon-name> 1.</source><publisher-name>New Era Printing Co</publisher-name>, <publisher-loc>Lancaster</publisher-loc>, <size units="page">184 pp</size>.</mixed-citation></ref><ref id="B48"><mixed-citation xmlns:xlink="http://www.w3.org/1999/xlink" xlink:type="simple"><person-group><name name-style="western"><surname>Moore</surname><given-names>I</given-names></name><name name-style="western"><surname>Legner</surname><given-names>EF</given-names></name></person-group> (<year>1975</year>) <source>A catalogue of the <tp:taxon-name><tp:taxon-name-part taxon-name-part-type="family">Staphylinidae</tp:taxon-name-part></tp:taxon-name> of America north of Mexico (<tp:taxon-name><tp:taxon-name-part taxon-name-part-type="order">Coleoptera</tp:taxon-name-part></tp:taxon-name>)</source>. <publisher-name>University of California</publisher-name>, <publisher-loc>Division of Agricultural Science, Special Publication 3015</publisher-loc>, <size units="page">514 pp</size>.</mixed-citation></ref><ref id="B12"><mixed-citation xmlns:xlink="http://www.w3.org/1999/xlink" xlink:type="simple"><person-group><name name-style="western"><surname>Erichson</surname><given-names>WF</given-names></name></person-group> (<year>1839</year>) <source>Die Käfer der Mark Brandenburg</source> (<volume>Vol. 2</volume>). <publisher-loc>Berlin</publisher-loc>, <fpage>385</fpage>–<lpage>740</lpage>.</mixed-citation></ref><ref id="B4"><mixed-citation xmlns:xlink="http://www.w3.org/1999/xlink" xlink:type="simple"><person-group><name name-style="western"><surname>Bland</surname><given-names>JHB</given-names></name></person-group> (<year>1865</year>) <article-title>Compiled descriptions of North American <tp:taxon-name><tp:taxon-name-part taxon-name-part-type="family">Staphylinidae</tp:taxon-name-part></tp:taxon-name>.</article-title><source>Proceedings of the Entomological Society of Philadelphia</source><volume>4</volume>: <fpage>391</fpage>–<lpage>425</lpage>.</mixed-citation></ref></ref-list></tp:taxon-treatment>
