# Supplementary material for: New distribution records for Canadian Aleocharinae (Coleoptera, Staphylinidae), and new synonymies for Trichiusa
Source: Zookeys. 2015 Apr 21;(498):51–91. doi: 10.3897/zookeys.498.9282 (PMC4410149; doi:10.3897/zookeys.498.9282)
Supplement: XML Treatment for Atheta (Datomicra) nigra [file zookeys.498.9282-treatment7.xml]

<!DOCTYPE tp:taxon-treatment
  PUBLIC "-//TaxonX//DTD Taxonomic Treatment Publishing DTD v0 20100105//EN" "tax-treatment-NSO.dtd">
<tp:taxon-treatment xmlns:tp="http://www.plazi.org/taxpub"><tp:treatment-meta><kwd-group><label>Taxon classification</label><kwd><named-content content-type="kingdom">Animalia</named-content></kwd><kwd><named-content content-type="order">Coleoptera</named-content></kwd><kwd><named-content content-type="family">Staphylinidae</named-content></kwd></kwd-group><mixed-citation publication-type="journal"><person-group><name><surname>Klimaszewski</surname><given-names>Jan</given-names></name><name><surname>Godin</surname><given-names>Benoit</given-names></name><name><surname>Langor</surname><given-names>David</given-names></name><name><surname>Bourdon</surname><given-names>Caroline</given-names></name><name><surname>Lee</surname><given-names>Seung-Il</given-names></name><name><surname>Horwood</surname><given-names>Denise</given-names></name></person-group><article-title>New distribution records for Canadian <tp:taxon-name><tp:taxon-name-part taxon-name-part-type="subfamily">Aleocharinae</tp:taxon-name-part></tp:taxon-name> (<tp:taxon-name><tp:taxon-name-part taxon-name-part-type="order">Coleoptera</tp:taxon-name-part></tp:taxon-name>, <tp:taxon-name><tp:taxon-name-part taxon-name-part-type="family">Staphylinidae</tp:taxon-name-part></tp:taxon-name>), and new synonymies for <italic><tp:taxon-name><tp:taxon-name-part taxon-name-part-type="genus">Trichiusa</tp:taxon-name-part></tp:taxon-name></italic></article-title><source>Zookeys</source><day>21</day><month>4</month><year>2015</year><volume>2015</volume><issue>498</issue><fpage>51</fpage><lpage>91</lpage><pub-id pub-id-type="doi">10.3897/zookeys.498.9282</pub-id></mixed-citation></tp:treatment-meta><tp:nomenclature><tp:taxon-name>
                                <tp:taxon-name-part taxon-name-part-type="genus">Atheta</tp:taxon-name-part>
                                (<tp:taxon-name-part taxon-name-part-type="subgenus">Datomicra</tp:taxon-name-part>)
                                <tp:taxon-name-part taxon-name-part-type="species">nigra</tp:taxon-name-part>
                            </tp:taxon-name><tp:taxon-authority>(Kraatz)</tp:taxon-authority><xref ref-type="fig" rid="F2">Figs 9–15</xref><!--PageBreak--><!--PageBreak--><!--PageBreak--></tp:nomenclature><tp:treatment-sec sec-type="Diagnosis"><title>Diagnosis.</title><p>Body narrowly elongate (Fig. <xref ref-type="fig" rid="F2">9</xref>), length 1.8–2.3 mm, dark brown to black, legs with at least tarsi reddish-brown; head, pronotum and elytra finely and densely <!--PageBreak-->punctate, punctures small; pubescence dense; integument strongly glossy; pronotum transverse, slightly narrower than elytra, with median line of disc well defined, pubescence directed laterad from median line; elytra at suture slightly longer than pronotum; abdomen subparallel. MALE. Median lobe of aedeagus with oval bulbus and narrowly elongate and pointed tubus in ventral view (Fig. <xref ref-type="fig" rid="F2">11</xref>), in lateral view tubus slightly sinuate and slightly pointed ventrally at apex (Fig. <xref ref-type="fig" rid="F2">10</xref>); internal sac structures not pronounced; tergite VIII with four small dents apically (Fig. <xref ref-type="fig" rid="F2">12</xref>); sternite VIII broadly rounded apically. FEMALE. Tergite VIII truncate and slightly concave apically (Fig. <xref ref-type="fig" rid="F2">14</xref>); sternite VIII broadly arcuate apically with shallow apical emargination (Fig. <xref ref-type="fig" rid="F2">15</xref>); spermatheca with narrowly elongate and angularly bent capsule bearing large and long apical invagination, stem narrow, and with a single posterior coil bearing swollen apical part (Fig. <xref ref-type="fig" rid="F2">13</xref>).</p><fig id="F2" position="float" orientation="portrait"><label>Figures 9–15.</label><caption><p><tp:taxon-name><tp:taxon-name-part taxon-name-part-type="genus">Atheta</tp:taxon-name-part> (<tp:taxon-name-part taxon-name-part-type="subgenus">Datomicra</tp:taxon-name-part>) <tp:taxon-name-part taxon-name-part-type="species">nigra</tp:taxon-name-part></tp:taxon-name> (Kraatz): <bold>9</bold> habitus in dorsal view <bold>10</bold> median lobe of aedeagus in lateral view, and <bold>11</bold> in ventral view <bold>12</bold> apical part of male abdomen with visible 4 dents on apical margin of male tergite VIII <bold>13</bold> spermatheca <bold>14</bold> female tergite VIII <bold>15</bold> female sternite VIII; <bold>9, 13–15</bold> based on a female from Saskatchewan <bold>10, 11</bold> after <xref ref-type="bibr" rid="B2">Benick and Lohse (1974)</xref> <bold>12</bold> based on a male from Germany.</p></caption><graphic xmlns:xlink="http://www.w3.org/1999/xlink" xlink:href="zookeys-498-051-g002.jpg" position="float" orientation="portrait" xlink:type="simple" id="oo_42526.jpg"/></fig></tp:treatment-sec><tp:treatment-sec sec-type="Distribution"><title>Distribution.</title><table-wrap id="T9" position="anchor" orientation="portrait"><caption><p>Distribution of <tp:taxon-name><tp:taxon-name-part taxon-name-part-type="genus">Atheta</tp:taxon-name-part> (<tp:taxon-name-part taxon-name-part-type="subgenus">Datomicra</tp:taxon-name-part>) <tp:taxon-name-part taxon-name-part-type="species">nigra</tp:taxon-name-part></tp:taxon-name></p></caption><table rules="all"><tbody><tr><td rowspan="1" colspan="1">Origin</td><td rowspan="1" colspan="1">Palaearctic, adventive in North America</td></tr><tr><td rowspan="1" colspan="1">Distribution</td><td rowspan="1" colspan="1">First record for <bold>North America</bold>, <bold>Canada</bold> and <bold>SK</bold>; USA unrecorded</td></tr><tr><td rowspan="1" colspan="1">New records</td><td rowspan="1" colspan="1">New country and provincial record: <bold>Saskatchewan:</bold> Maple Creek, horse manure, <named-content xmlns:xlink="http://www.w3.org/1999/xlink" content-type="dwc:verbatimCoordinates" xlink:type="simple">49.9037°, -109.5909°</named-content>, 764 m, 2.IX.2012(LFC)1 female</td></tr><tr><td rowspan="1" colspan="1">References</td><td rowspan="1" colspan="1"><xref ref-type="bibr" rid="B39">Kraatz 1856</xref>, <xref ref-type="bibr" rid="B2">Benick and Lohse 1974</xref>, <xref ref-type="bibr" rid="B55">Smetana 2004</xref>, <xref ref-type="bibr" rid="B24">Klimaszewski and Majka 2007</xref></td></tr></tbody></table></table-wrap></tp:treatment-sec><tp:treatment-sec sec-type="Natural history"><title>Natural history.</title><p>The single female in Saskatchewan was captured in horse manure in September.</p></tp:treatment-sec><tp:treatment-sec sec-type="Remarks"><title>Remarks.</title><p>This species is similar to our native <tp:taxon-name><tp:taxon-name-part taxon-name-part-type="genus">Atheta</tp:taxon-name-part> (<tp:taxon-name-part taxon-name-part-type="subgenus">Datomicra</tp:taxon-name-part>) <tp:taxon-name-part taxon-name-part-type="species">acadiensis</tp:taxon-name-part></tp:taxon-name> Klimaszewski &amp; Majka (2007) described from Nova Scotia but it is readily distinguishable by the morphology of genital structures. For illustrations of <italic><tp:taxon-name><tp:taxon-name-part taxon-name-part-type="genus">Atheta</tp:taxon-name-part> <tp:taxon-name-part taxon-name-part-type="species">acadiensis</tp:taxon-name-part></tp:taxon-name></italic>, see <xref ref-type="bibr" rid="B24">Klimaszewski and Majka (2007)</xref>.</p></tp:treatment-sec><ref-list><ref id="B2"><mixed-citation xmlns:xlink="http://www.w3.org/1999/xlink" xlink:type="simple"><person-group><name name-style="western"><surname>Benick</surname><given-names>G</given-names></name><name name-style="western"><surname>Lohse</surname><given-names>GA</given-names></name></person-group> (<year>1974</year>) <chapter-title>Tribus 14 (<tp:taxon-name><tp:taxon-name-part taxon-name-part-type="tribe">Callicerini</tp:taxon-name-part></tp:taxon-name>).</chapter-title> In: <person-group><name name-style="western"><surname>Freude</surname><given-names>H</given-names></name><name name-style="western"><surname>Harde</surname><given-names>KW</given-names></name><name name-style="western"><surname>Lohse</surname><given-names>A</given-names></name></person-group> (<role>Eds</role>) <source>Die Käfer Mitteleuropas. Band 5: <tp:taxon-name><tp:taxon-name-part taxon-name-part-type="family">Staphylinidae</tp:taxon-name-part></tp:taxon-name> II (<tp:taxon-name><tp:taxon-name-part taxon-name-part-type="subfamily">Hypocyphtinae</tp:taxon-name-part></tp:taxon-name> und <tp:taxon-name><tp:taxon-name-part taxon-name-part-type="subfamily">Aleocharinae</tp:taxon-name-part></tp:taxon-name>) <tp:taxon-name><tp:taxon-name-part taxon-name-part-type="family">Pselaphidae</tp:taxon-name-part></tp:taxon-name></source>. <publisher-name>Goecke &amp; Evers</publisher-name>, <publisher-loc>Krefeld</publisher-loc>, <size units="page">381 pp</size>.</mixed-citation></ref><ref id="B39"><mixed-citation xmlns:xlink="http://www.w3.org/1999/xlink" xlink:type="simple"><person-group><name name-style="western"><surname>Kraatz</surname><given-names>G</given-names></name></person-group> (<year>1856</year>) <source>Naturgeschichte der Insecten Deutschlands. Erste Abtheilung <tp:taxon-name><tp:taxon-name-part taxon-name-part-type="order">Coleoptera</tp:taxon-name-part></tp:taxon-name>. Zweiter Band. Lieferung 1 und 2, Bogen 1–24 [pp. 1–376] Staphylinii</source>. <publisher-name>Nicolai</publisher-name>, <publisher-loc>Berlin</publisher-loc>, <size units="page">viii + 1080 pp</size>.</mixed-citation></ref><ref id="B55"><mixed-citation xmlns:xlink="http://www.w3.org/1999/xlink" xlink:type="simple"><person-group><name name-style="western"><surname>Smetana</surname><given-names>A</given-names></name></person-group> (<year>2004</year>) <article-title>Family <tp:taxon-name><tp:taxon-name-part taxon-name-part-type="family">Staphylinidae</tp:taxon-name-part></tp:taxon-name> Latreille, 1802 [subfamilies <tp:taxon-name><tp:taxon-name-part taxon-name-part-type="subfamily">Piestinae</tp:taxon-name-part></tp:taxon-name>-<tp:taxon-name><tp:taxon-name-part taxon-name-part-type="subfamily">Staphylininae</tp:taxon-name-part></tp:taxon-name>].</article-title> In: <person-group><name name-style="western"><surname>Löbl</surname><given-names>I</given-names></name><name name-style="western"><surname>Smetana</surname><given-names>A</given-names></name></person-group> (<role>Eds</role>) <source>Catalogue of Palaearctic <tp:taxon-name><tp:taxon-name-part taxon-name-part-type="order">Coleoptera</tp:taxon-name-part></tp:taxon-name></source>. <publisher-name>Apollo Books</publisher-name>, <publisher-loc>Stenstrup</publisher-loc>, <page-range>29–35</page-range>, <page-range>237–272</page-range>, <page-range>329–495</page-range>, <page-range>504–698</page-range>.</mixed-citation></ref><ref id="B24"><mixed-citation xmlns:xlink="http://www.w3.org/1999/xlink" xlink:type="simple"><person-group><name name-style="western"><surname>Klimaszewski</surname><given-names>J</given-names></name><name name-style="western"><surname>Majka</surname><given-names>CG</given-names></name></person-group> (<year>2007</year>) <article-title>Two new <italic><tp:taxon-name><tp:taxon-name-part taxon-name-part-type="genus">Atheta</tp:taxon-name-part></tp:taxon-name></italic> species (<tp:taxon-name><tp:taxon-name-part taxon-name-part-type="order">Coleoptera</tp:taxon-name-part></tp:taxon-name>: <tp:taxon-name><tp:taxon-name-part taxon-name-part-type="family">Staphylinidae</tp:taxon-name-part></tp:taxon-name>: <tp:taxon-name><tp:taxon-name-part taxon-name-part-type="subfamily">Aleocharinae</tp:taxon-name-part></tp:taxon-name>) from eastern Canada: taxonomy, bionomics, and distribution.</article-title><source>The Canadian Entomologist</source><volume>139</volume>: <fpage>45</fpage>–<lpage>53</lpage>. doi: <ext-link ext-link-type="doi" xlink:href="10.4039/n05-089" xlink:type="simple">10.4039/n05-089</ext-link></mixed-citation></ref></ref-list></tp:taxon-treatment>
