# Supplementary material for: New distribution records for Canadian Aleocharinae (Coleoptera, Staphylinidae), and new synonymies for Trichiusa
Source: Zookeys. 2015 Apr 21;(498):51–91. doi: 10.3897/zookeys.498.9282 (PMC4410149; doi:10.3897/zookeys.498.9282)
Supplement: XML Treatment for Atheta (Pseudota) klagesi [file zookeys.498.9282-treatment11.xml]

<!DOCTYPE tp:taxon-treatment
  PUBLIC "-//TaxonX//DTD Taxonomic Treatment Publishing DTD v0 20100105//EN" "tax-treatment-NSO.dtd">
<tp:taxon-treatment xmlns:tp="http://www.plazi.org/taxpub"><tp:treatment-meta><kwd-group><label>Taxon classification</label><kwd><named-content content-type="kingdom">Animalia</named-content></kwd><kwd><named-content content-type="order">Coleoptera</named-content></kwd><kwd><named-content content-type="family">Staphylinidae</named-content></kwd></kwd-group><mixed-citation publication-type="journal"><person-group><name><surname>Klimaszewski</surname><given-names>Jan</given-names></name><name><surname>Godin</surname><given-names>Benoit</given-names></name><name><surname>Langor</surname><given-names>David</given-names></name><name><surname>Bourdon</surname><given-names>Caroline</given-names></name><name><surname>Lee</surname><given-names>Seung-Il</given-names></name><name><surname>Horwood</surname><given-names>Denise</given-names></name></person-group><article-title>New distribution records for Canadian <tp:taxon-name><tp:taxon-name-part taxon-name-part-type="subfamily">Aleocharinae</tp:taxon-name-part></tp:taxon-name> (<tp:taxon-name><tp:taxon-name-part taxon-name-part-type="order">Coleoptera</tp:taxon-name-part></tp:taxon-name>, <tp:taxon-name><tp:taxon-name-part taxon-name-part-type="family">Staphylinidae</tp:taxon-name-part></tp:taxon-name>), and new synonymies for <italic><tp:taxon-name><tp:taxon-name-part taxon-name-part-type="genus">Trichiusa</tp:taxon-name-part></tp:taxon-name></italic></article-title><source>Zookeys</source><day>21</day><month>4</month><year>2015</year><volume>2015</volume><issue>498</issue><fpage>51</fpage><lpage>91</lpage><pub-id pub-id-type="doi">10.3897/zookeys.498.9282</pub-id></mixed-citation></tp:treatment-meta><tp:nomenclature><tp:taxon-name>
                                <tp:taxon-name-part taxon-name-part-type="genus">Atheta</tp:taxon-name-part>
                                (<tp:taxon-name-part taxon-name-part-type="subgenus">Pseudota</tp:taxon-name-part>)
                                <tp:taxon-name-part taxon-name-part-type="species">klagesi</tp:taxon-name-part>
                            </tp:taxon-name><tp:taxon-authority>Bernhauer</tp:taxon-authority><tp:nomenclature-citation-list><tp:nomenclature-citation><tp:taxon-name>
                                <tp:taxon-name-part taxon-name-part-type="genus">Atheta</tp:taxon-name-part>
                                (<tp:taxon-name-part taxon-name-part-type="subgenus">Pseudota</tp:taxon-name-part>)
                                <tp:taxon-name-part taxon-name-part-type="species">klagesi</tp:taxon-name-part>
                            </tp:taxon-name><comment>(for diagnosis and illustrations, see <xref ref-type="bibr" rid="B35">Klimaszewski et al. 2011</xref>)</comment></tp:nomenclature-citation></tp:nomenclature-citation-list></tp:nomenclature><tp:treatment-sec sec-type="Distribution"><title>Distribution.</title><table-wrap id="T13" position="anchor" orientation="portrait"><caption><p>Distribution of <tp:taxon-name><tp:taxon-name-part taxon-name-part-type="genus">Atheta</tp:taxon-name-part> (<tp:taxon-name-part taxon-name-part-type="subgenus">Pseudota</tp:taxon-name-part>) <tp:taxon-name-part taxon-name-part-type="species">klagesi</tp:taxon-name-part></tp:taxon-name></p></caption><table rules="all"><tbody><tr><td rowspan="1" colspan="1">Origin</td><td rowspan="1" colspan="1">Nearctic</td></tr><tr><td rowspan="1" colspan="1">Distribution</td><td rowspan="1" colspan="1">Canada: AB, BC, NB, NF, NS, PE, QC, ON, <bold>SK</bold>, YT; USA: IA, ME, MN, NJ, NY, PA</td></tr><tr><td rowspan="1" colspan="1">New records</td><td rowspan="1" colspan="1">New provincial record: <bold>Saskatchewan:</bold> Cypress Hills, near pond, riparian, <named-content xmlns:xlink="http://www.w3.org/1999/xlink" content-type="dwc:verbatimCoordinates" xlink:type="simple">49.6704°, -109.5005°</named-content>, 1189 m, 2.IX.2012(BGC)1 male</td></tr><tr><td rowspan="1" colspan="1">References</td><td rowspan="1" colspan="1"><xref ref-type="bibr" rid="B14">Gusarov 2003a</xref>, <xref ref-type="bibr" rid="B30">Klimaszewski et al. 2007b</xref>, <xref ref-type="bibr" rid="B35">2011</xref>, <xref ref-type="bibr" rid="B13">Gouix and Klimaszewski 2007</xref>, <xref ref-type="bibr" rid="B42">Majka and Klimaszewski 2008</xref>, <xref ref-type="bibr" rid="B43">2010</xref>, <xref ref-type="bibr" rid="B56">Webster et al. 2009</xref>, <xref ref-type="bibr" rid="B5">Bousquet et al. 2013</xref></td></tr></tbody></table></table-wrap></tp:treatment-sec><!--PageBreak--><tp:treatment-sec sec-type="Natural history"><title>Natural history.</title><p>In Saskatchewan, one male was captured from the riparian zone of a pond. In Newfoundland, most adults were collected in forests of various types (deciduous, coniferous, mixedwood, riparian) using carrion-baited pitfall traps and flight intercept traps, as well as on coastal barrens using pitfall traps and on rotting mushrooms (<xref ref-type="bibr" rid="B35">Klimaszewski et al. 2011</xref>). Elsewhere, adults were collected on gilled, polypore and coral fungi, in compost and other organic debris, and in rotten logs, and the usual habitat is forest, e.g., hardwoods, eastern white cedar swamps, red spruce/yellow birch, hemlock, mixedwood (<xref ref-type="bibr" rid="B21">Klimaszewski and Peck 1986</xref>, <xref ref-type="bibr" rid="B27">Klimaszewski et al. 2005</xref>, <xref ref-type="bibr" rid="B30">2007b</xref>, <xref ref-type="bibr" rid="B42">Majka and Klimaszewski 2008</xref>, <xref ref-type="bibr" rid="B56">Webster et al. 2009</xref>, <xref ref-type="bibr" rid="B43">Majka and Klimaszewski 2010</xref>). The adults were collected from April to August.</p></tp:treatment-sec><ref-list><ref id="B35"><mixed-citation xmlns:xlink="http://www.w3.org/1999/xlink" xlink:type="simple"><person-group><name name-style="western"><surname>Klimaszewski</surname><given-names>J</given-names></name><name name-style="western"><surname>Langor</surname><given-names>D</given-names></name><name name-style="western"><surname>Pelletier</surname><given-names>G</given-names></name><name name-style="western"><surname>Boudron</surname><given-names>C</given-names></name><name name-style="western"><surname>Perdereau</surname><given-names>L</given-names></name></person-group> (<year>2011</year>) <source>Aleocharine beetles (<tp:taxon-name><tp:taxon-name-part taxon-name-part-type="order">Coleoptera</tp:taxon-name-part></tp:taxon-name>, <tp:taxon-name><tp:taxon-name-part taxon-name-part-type="family">Staphylinidae</tp:taxon-name-part></tp:taxon-name>) of the province of Newfoundland and Labrador, Canada.</source><publisher-name>Pensoft Publishers</publisher-name>, <publisher-loc>Sofia-Moscow</publisher-loc>, <size units="page">313 pp</size>.</mixed-citation></ref><ref id="B14"><mixed-citation xmlns:xlink="http://www.w3.org/1999/xlink" xlink:type="simple"><person-group><name name-style="western"><surname>Gusarov</surname><given-names>VI</given-names></name></person-group> (<year>2003a</year>) <article-title>Revision of some types of North American aleocharines (<tp:taxon-name><tp:taxon-name-part taxon-name-part-type="order">Coleoptera</tp:taxon-name-part></tp:taxon-name>: <tp:taxon-name><tp:taxon-name-part taxon-name-part-type="family">Staphylinidae</tp:taxon-name-part></tp:taxon-name>: <tp:taxon-name><tp:taxon-name-part taxon-name-part-type="subfamily">Aleocharinae</tp:taxon-name-part></tp:taxon-name>), with synonymic notes.</article-title><source>Zootaxa</source><volume>353</volume>: <fpage>1</fpage>–<lpage>134</lpage>.</mixed-citation></ref><ref id="B30"><mixed-citation xmlns:xlink="http://www.w3.org/1999/xlink" xlink:type="simple"><person-group><name name-style="western"><surname>Klimaszewski</surname><given-names>J</given-names></name><name name-style="western"><surname>Langor</surname><given-names>D</given-names></name><name name-style="western"><surname>Savard</surname><given-names>K</given-names></name><name name-style="western"><surname>Pelletier</surname><given-names>G</given-names></name><name name-style="western"><surname>Chandler</surname><given-names>DS</given-names></name><name name-style="western"><surname>Sweeney</surname><given-names>J</given-names></name></person-group> (<year>2007b</year>) <article-title>Rove beetles (<tp:taxon-name><tp:taxon-name-part taxon-name-part-type="order">Coleoptera</tp:taxon-name-part></tp:taxon-name>: <tp:taxon-name><tp:taxon-name-part taxon-name-part-type="family">Staphylinidae</tp:taxon-name-part></tp:taxon-name>) in yellow birch-dominated stands of southeastern Quebec, Canada: diversity, abundance, and description of a new species.</article-title><source>The Canadian Entomologist</source><volume>139</volume>: <fpage>793</fpage>–<lpage>833</lpage>. doi: <ext-link ext-link-type="doi" xlink:href="10.4039/n06-057" xlink:type="simple">10.4039/n06-057</ext-link></mixed-citation></ref><ref id="B13"><mixed-citation xmlns:xlink="http://www.w3.org/1999/xlink" xlink:type="simple"><person-group><name name-style="western"><surname>Gouix</surname><given-names>N</given-names></name><name name-style="western"><surname>Klimaszewski</surname><given-names>J</given-names></name></person-group> (<year>2007</year>) <source>Catalogue of aleocharine rove beetles of Canada and Alaska (<tp:taxon-name><tp:taxon-name-part taxon-name-part-type="order">Coleoptera</tp:taxon-name-part></tp:taxon-name>; <tp:taxon-name><tp:taxon-name-part taxon-name-part-type="family">Staphylinidae</tp:taxon-name-part></tp:taxon-name>; <tp:taxon-name><tp:taxon-name-part taxon-name-part-type="subfamily">Aleocharinae</tp:taxon-name-part></tp:taxon-name>).</source><publisher-name>Pensoft Publishers</publisher-name>, <publisher-loc>Sofia-Moscow</publisher-loc>, <size units="page">165 pp</size>.</mixed-citation></ref><ref id="B42"><mixed-citation xmlns:xlink="http://www.w3.org/1999/xlink" xlink:type="simple"><person-group><name name-style="western"><surname>Majka</surname><given-names>CG</given-names></name><name name-style="western"><surname>Klimaszewski</surname><given-names>J</given-names></name></person-group> (<year>2008</year>) <article-title>New records of Canadian <tp:taxon-name><tp:taxon-name-part taxon-name-part-type="subfamily">Aleocharinae</tp:taxon-name-part></tp:taxon-name> (<tp:taxon-name><tp:taxon-name-part taxon-name-part-type="order">Coleoptera</tp:taxon-name-part></tp:taxon-name>: <tp:taxon-name><tp:taxon-name-part taxon-name-part-type="family">Staphylinidae</tp:taxon-name-part></tp:taxon-name>).</article-title> In: <person-group><name name-style="western"><surname>Majka</surname><given-names>CG</given-names></name><name name-style="western"><surname>Klimaszewski</surname><given-names>J</given-names></name></person-group> (<role>Eds</role>) <issue-title>Biodiversity, Biosystematics, and Ecology of Canadian Coleoptera.</issue-title><source>ZooKeys</source><volume>2</volume>: <fpage>85</fpage>–<lpage>114</lpage>. doi: <ext-link ext-link-type="doi" xlink:href="10.3897/zookeys.2.7" xlink:type="simple">10.3897/zookeys.2.7</ext-link></mixed-citation></ref><ref id="B43"><mixed-citation xmlns:xlink="http://www.w3.org/1999/xlink" xlink:type="simple"><person-group><name name-style="western"><surname>Majka</surname><given-names>CG</given-names></name><name name-style="western"><surname>Klimaszewski</surname><given-names>J</given-names></name></person-group> (<year>2010</year>) <article-title>Contributions to the knowledge of the <tp:taxon-name><tp:taxon-name-part taxon-name-part-type="subfamily">Aleocharinae</tp:taxon-name-part></tp:taxon-name> (<tp:taxon-name><tp:taxon-name-part taxon-name-part-type="order">Coleoptera</tp:taxon-name-part></tp:taxon-name>, <tp:taxon-name><tp:taxon-name-part taxon-name-part-type="family">Staphylinidae</tp:taxon-name-part></tp:taxon-name>) in the Maritime Provinces of Canada.</article-title><source>ZooKeys</source><volume>46</volume>: <fpage>15</fpage>–<lpage>39</lpage>. doi: <ext-link ext-link-type="doi" xlink:href="10.3897/zookeys.46.413" xlink:type="simple">10.3897/zookeys.46.413</ext-link></mixed-citation></ref><ref id="B56"><mixed-citation xmlns:xlink="http://www.w3.org/1999/xlink" xlink:type="simple"><person-group><name name-style="western"><surname>Webster</surname><given-names>RP</given-names></name><name name-style="western"><surname>Klimaszewski</surname><given-names>J</given-names></name><name name-style="western"><surname>Pelletier</surname><given-names>G</given-names></name><name name-style="western"><surname>Savard</surname><given-names>K</given-names></name></person-group> (<year>2009</year>) <article-title>New <tp:taxon-name><tp:taxon-name-part taxon-name-part-type="family">Staphylinidae</tp:taxon-name-part></tp:taxon-name> (<tp:taxon-name><tp:taxon-name-part taxon-name-part-type="order">Coleoptera</tp:taxon-name-part></tp:taxon-name>) records with new collection data from New Brunswick, Canada. I. <tp:taxon-name><tp:taxon-name-part taxon-name-part-type="subfamily">Aleocharinae</tp:taxon-name-part></tp:taxon-name>.</article-title> In: <person-group><name name-style="western"><surname>Majka</surname><given-names>CG</given-names></name><name name-style="western"><surname>Klimaszewski</surname><given-names>J</given-names></name></person-group> (<role>Eds</role>) <issue-title>Biodiversity, Biosystematics, and Ecology of Canadian Coleoptera II.</issue-title><source>ZooKeys</source><volume>22</volume>: <fpage>171</fpage>–<lpage>248</lpage> doi: <ext-link ext-link-type="doi" xlink:href="10.3897/zookeys.22.152" xlink:type="simple">10.3897/zookeys.22.152</ext-link></mixed-citation></ref><ref id="B5"><mixed-citation xmlns:xlink="http://www.w3.org/1999/xlink" xlink:type="simple"><person-group><name name-style="western"><surname>Bousquet</surname><given-names>Y</given-names></name><name name-style="western"><surname>Bouchard</surname><given-names>P</given-names></name><name name-style="western"><surname>Davies</surname><given-names>AE</given-names></name><name name-style="western"><surname>Sikes</surname><given-names>D</given-names></name></person-group> (<year>2013</year>) <source>Checklist of beetles (<tp:taxon-name><tp:taxon-name-part taxon-name-part-type="order">Coleoptera</tp:taxon-name-part></tp:taxon-name>) of Canada and Alaska.</source><publisher-name>Pensoft Publishers</publisher-name>, <publisher-loc>Sofia-Moscow</publisher-loc>, <size units="page">402 pp</size>.</mixed-citation></ref><ref id="B21"><mixed-citation xmlns:xlink="http://www.w3.org/1999/xlink" xlink:type="simple"><person-group><name name-style="western"><surname>Klimaszewski</surname><given-names>J</given-names></name><name name-style="western"><surname>Peck</surname><given-names>SB</given-names></name></person-group> (<year>1986</year>) <article-title>A review of the cavernicolous <tp:taxon-name><tp:taxon-name-part taxon-name-part-type="family">Staphylinidae</tp:taxon-name-part></tp:taxon-name> (<tp:taxon-name><tp:taxon-name-part taxon-name-part-type="order">Coleoptera</tp:taxon-name-part></tp:taxon-name>) of eastern North America: Part I. <tp:taxon-name><tp:taxon-name-part taxon-name-part-type="subfamily">Aleocharinae</tp:taxon-name-part></tp:taxon-name>.</article-title><source>Quaestiones Entomologicae</source><volume>22</volume>: <fpage>51</fpage>–<lpage>113</lpage>.</mixed-citation></ref><ref id="B27"><mixed-citation xmlns:xlink="http://www.w3.org/1999/xlink" xlink:type="simple"><person-group><name name-style="western"><surname>Klimaszewski</surname><given-names>J</given-names></name><name name-style="western"><surname>Sweeney</surname><given-names>J</given-names></name><name name-style="western"><surname>Price</surname><given-names>J</given-names></name><name name-style="western"><surname>Pelletier</surname><given-names>G</given-names></name></person-group> (<year>2005</year>) <article-title>Rove beetles (<tp:taxon-name><tp:taxon-name-part taxon-name-part-type="order">Coleoptera</tp:taxon-name-part></tp:taxon-name>: <tp:taxon-name><tp:taxon-name-part taxon-name-part-type="family">Staphylinidae</tp:taxon-name-part></tp:taxon-name>) in red spruce stands, eastern Canada: diversity, abundance, and descriptions of new species.</article-title><source>The Canadian Entomologist</source><volume>137</volume>: <fpage>1</fpage>–<lpage>48</lpage>. doi: <ext-link ext-link-type="doi" xlink:href="10.4039/n03-123" xlink:type="simple">10.4039/n03-123</ext-link></mixed-citation></ref></ref-list></tp:taxon-treatment>
