# Supplementary material for: New distribution records for Canadian Aleocharinae (Coleoptera, Staphylinidae), and new synonymies for Trichiusa
Source: Zookeys. 2015 Apr 21;(498):51–91. doi: 10.3897/zookeys.498.9282 (PMC4410149; doi:10.3897/zookeys.498.9282)
Supplement: XML Treatment for Atheta (Alaobia) ventricosa [file zookeys.498.9282-treatment16.xml]

<!DOCTYPE tp:taxon-treatment
  PUBLIC "-//TaxonX//DTD Taxonomic Treatment Publishing DTD v0 20100105//EN" "tax-treatment-NSO.dtd">
<tp:taxon-treatment xmlns:tp="http://www.plazi.org/taxpub"><tp:treatment-meta><kwd-group><label>Taxon classification</label><kwd><named-content content-type="kingdom">Animalia</named-content></kwd><kwd><named-content content-type="order">Coleoptera</named-content></kwd><kwd><named-content content-type="family">Staphylinidae</named-content></kwd></kwd-group><mixed-citation publication-type="journal"><person-group><name><surname>Klimaszewski</surname><given-names>Jan</given-names></name><name><surname>Godin</surname><given-names>Benoit</given-names></name><name><surname>Langor</surname><given-names>David</given-names></name><name><surname>Bourdon</surname><given-names>Caroline</given-names></name><name><surname>Lee</surname><given-names>Seung-Il</given-names></name><name><surname>Horwood</surname><given-names>Denise</given-names></name></person-group><article-title>New distribution records for Canadian <tp:taxon-name><tp:taxon-name-part taxon-name-part-type="subfamily">Aleocharinae</tp:taxon-name-part></tp:taxon-name> (<tp:taxon-name><tp:taxon-name-part taxon-name-part-type="order">Coleoptera</tp:taxon-name-part></tp:taxon-name>, <tp:taxon-name><tp:taxon-name-part taxon-name-part-type="family">Staphylinidae</tp:taxon-name-part></tp:taxon-name>), and new synonymies for <italic><tp:taxon-name><tp:taxon-name-part taxon-name-part-type="genus">Trichiusa</tp:taxon-name-part></tp:taxon-name></italic></article-title><source>Zookeys</source><day>21</day><month>4</month><year>2015</year><volume>2015</volume><issue>498</issue><fpage>51</fpage><lpage>91</lpage><pub-id pub-id-type="doi">10.3897/zookeys.498.9282</pub-id></mixed-citation></tp:treatment-meta><tp:nomenclature><tp:taxon-name>
                                <tp:taxon-name-part taxon-name-part-type="genus">Atheta</tp:taxon-name-part>
                                (<tp:taxon-name-part taxon-name-part-type="subgenus">Alaobia</tp:taxon-name-part>)
                                <tp:taxon-name-part taxon-name-part-type="species">ventricosa</tp:taxon-name-part>
                            </tp:taxon-name><tp:taxon-authority>Bernhauer</tp:taxon-authority><tp:nomenclature-citation-list><tp:nomenclature-citation><tp:taxon-name>
                                <tp:taxon-name-part taxon-name-part-type="genus">Atheta</tp:taxon-name-part>
                                (<tp:taxon-name-part taxon-name-part-type="subgenus">Alaobia</tp:taxon-name-part>)
                                <tp:taxon-name-part taxon-name-part-type="species">ventricosa</tp:taxon-name-part>
                            </tp:taxon-name><comment>(for diagnosis and illustrations, see <xref ref-type="bibr" rid="B35">Klimaszewski et al. 2011</xref>)</comment></tp:nomenclature-citation></tp:nomenclature-citation-list></tp:nomenclature><tp:treatment-sec sec-type="Distribution"><title>Distribution.</title><table-wrap id="T18" position="anchor" orientation="portrait"><caption><p>Distribution of <tp:taxon-name><tp:taxon-name-part taxon-name-part-type="genus">Atheta</tp:taxon-name-part> (<tp:taxon-name-part taxon-name-part-type="subgenus">Alaobia</tp:taxon-name-part>) <tp:taxon-name-part taxon-name-part-type="species">ventricosa</tp:taxon-name-part></tp:taxon-name></p></caption><table rules="all"><tbody><tr><td rowspan="1" colspan="1">Origin</td><td rowspan="1" colspan="1">Nearctic</td></tr><tr><td rowspan="1" colspan="1">Distribution</td><td rowspan="1" colspan="1">Canada: AB, BC, LB, NB, NF, NS, ON, <bold>SK</bold>, YT; USA: AK, DC, NC, NJ, NY, PA, VT</td></tr><tr><td rowspan="1" colspan="1">New records</td><td rowspan="1" colspan="1">New provincial record: <bold>Saskatchewan:</bold> Cypress Hills, near pond, riparian, <named-content xmlns:xlink="http://www.w3.org/1999/xlink" content-type="dwc:verbatimCoordinates" xlink:type="simple">49.6704°, -109.5005°</named-content>, 1189 m, 2.IX.2012(BGC)1 male</td></tr><tr><td rowspan="1" colspan="1">References</td><td rowspan="1" colspan="1"><xref ref-type="bibr" rid="B14">Gusarov 2003a</xref>, <xref ref-type="bibr" rid="B27">Klimaszewski et al. 2005</xref>, <xref ref-type="bibr" rid="B25">2008</xref>, <xref ref-type="bibr" rid="B35">2011</xref>, <xref ref-type="bibr" rid="B13">Gouix and Klimaszewski 2007</xref>, <xref ref-type="bibr" rid="B42">Majka and Klimaszewski 2008</xref>, <xref ref-type="bibr" rid="B43">2010</xref>, <xref ref-type="bibr" rid="B5">Bousquet et al. 2013</xref></td></tr></tbody></table></table-wrap></tp:treatment-sec><tp:treatment-sec sec-type="Natural history"><title>Natural history.</title><p>In Saskatchewan, one male was captured in the riparian zone of a pond. In Newfoundland, adults were collected in unbaited and carrion-baited pitfall traps and flight intercept traps in various coniferous and mixedwood forest types (<xref ref-type="bibr" rid="B35">Klimaszewski et al. 2011</xref>). Elsewhere, adults were found in coniferous forests and in organic litter in mixed forests (<xref ref-type="bibr" rid="B27">Klimaszewski et al. 2005</xref>, <xref ref-type="bibr" rid="B42">Majka and Klimaszewski 2008</xref>).The adults were collected from May to October.</p></tp:treatment-sec><ref-list><ref id="B35"><mixed-citation xmlns:xlink="http://www.w3.org/1999/xlink" xlink:type="simple"><person-group><name name-style="western"><surname>Klimaszewski</surname><given-names>J</given-names></name><name name-style="western"><surname>Langor</surname><given-names>D</given-names></name><name name-style="western"><surname>Pelletier</surname><given-names>G</given-names></name><name name-style="western"><surname>Boudron</surname><given-names>C</given-names></name><name name-style="western"><surname>Perdereau</surname><given-names>L</given-names></name></person-group> (<year>2011</year>) <source>Aleocharine beetles (<tp:taxon-name><tp:taxon-name-part taxon-name-part-type="order">Coleoptera</tp:taxon-name-part></tp:taxon-name>, <tp:taxon-name><tp:taxon-name-part taxon-name-part-type="family">Staphylinidae</tp:taxon-name-part></tp:taxon-name>) of the province of Newfoundland and Labrador, Canada.</source><publisher-name>Pensoft Publishers</publisher-name>, <publisher-loc>Sofia-Moscow</publisher-loc>, <size units="page">313 pp</size>.</mixed-citation></ref><ref id="B14"><mixed-citation xmlns:xlink="http://www.w3.org/1999/xlink" xlink:type="simple"><person-group><name name-style="western"><surname>Gusarov</surname><given-names>VI</given-names></name></person-group> (<year>2003a</year>) <article-title>Revision of some types of North American aleocharines (<tp:taxon-name><tp:taxon-name-part taxon-name-part-type="order">Coleoptera</tp:taxon-name-part></tp:taxon-name>: <tp:taxon-name><tp:taxon-name-part taxon-name-part-type="family">Staphylinidae</tp:taxon-name-part></tp:taxon-name>: <tp:taxon-name><tp:taxon-name-part taxon-name-part-type="subfamily">Aleocharinae</tp:taxon-name-part></tp:taxon-name>), with synonymic notes.</article-title><source>Zootaxa</source><volume>353</volume>: <fpage>1</fpage>–<lpage>134</lpage>.</mixed-citation></ref><ref id="B27"><mixed-citation xmlns:xlink="http://www.w3.org/1999/xlink" xlink:type="simple"><person-group><name name-style="western"><surname>Klimaszewski</surname><given-names>J</given-names></name><name name-style="western"><surname>Sweeney</surname><given-names>J</given-names></name><name name-style="western"><surname>Price</surname><given-names>J</given-names></name><name name-style="western"><surname>Pelletier</surname><given-names>G</given-names></name></person-group> (<year>2005</year>) <article-title>Rove beetles (<tp:taxon-name><tp:taxon-name-part taxon-name-part-type="order">Coleoptera</tp:taxon-name-part></tp:taxon-name>: <tp:taxon-name><tp:taxon-name-part taxon-name-part-type="family">Staphylinidae</tp:taxon-name-part></tp:taxon-name>) in red spruce stands, eastern Canada: diversity, abundance, and descriptions of new species.</article-title><source>The Canadian Entomologist</source><volume>137</volume>: <fpage>1</fpage>–<lpage>48</lpage>. doi: <ext-link ext-link-type="doi" xlink:href="10.4039/n03-123" xlink:type="simple">10.4039/n03-123</ext-link></mixed-citation></ref><ref id="B25"><mixed-citation xmlns:xlink="http://www.w3.org/1999/xlink" xlink:type="simple"><person-group><name name-style="western"><surname>Klimaszewski</surname><given-names>J</given-names></name><name name-style="western"><surname>Godin</surname><given-names>B</given-names></name><name name-style="western"><surname>Pelletier</surname><given-names>G</given-names></name><name name-style="western"><surname>Savard</surname><given-names>K</given-names></name></person-group> (<year>2008</year>) <article-title>Six new species and records of aleocharine beetles from Yukon and Alaska (<tp:taxon-name><tp:taxon-name-part taxon-name-part-type="order">Coleoptera</tp:taxon-name-part></tp:taxon-name>: <tp:taxon-name><tp:taxon-name-part taxon-name-part-type="family">Staphylinidae</tp:taxon-name-part></tp:taxon-name>: <tp:taxon-name><tp:taxon-name-part taxon-name-part-type="subfamily">Aleocharinae</tp:taxon-name-part></tp:taxon-name>).</article-title><source>The Canadian Entomologist</source><volume>140</volume>: <fpage>265</fpage>–<lpage>291</lpage>. doi: <ext-link ext-link-type="doi" xlink:href="10.4039/n07-054" xlink:type="simple">10.4039/n07-054</ext-link></mixed-citation></ref><ref id="B13"><mixed-citation xmlns:xlink="http://www.w3.org/1999/xlink" xlink:type="simple"><person-group><name name-style="western"><surname>Gouix</surname><given-names>N</given-names></name><name name-style="western"><surname>Klimaszewski</surname><given-names>J</given-names></name></person-group> (<year>2007</year>) <source>Catalogue of aleocharine rove beetles of Canada and Alaska (<tp:taxon-name><tp:taxon-name-part taxon-name-part-type="order">Coleoptera</tp:taxon-name-part></tp:taxon-name>; <tp:taxon-name><tp:taxon-name-part taxon-name-part-type="family">Staphylinidae</tp:taxon-name-part></tp:taxon-name>; <tp:taxon-name><tp:taxon-name-part taxon-name-part-type="subfamily">Aleocharinae</tp:taxon-name-part></tp:taxon-name>).</source><publisher-name>Pensoft Publishers</publisher-name>, <publisher-loc>Sofia-Moscow</publisher-loc>, <size units="page">165 pp</size>.</mixed-citation></ref><ref id="B42"><mixed-citation xmlns:xlink="http://www.w3.org/1999/xlink" xlink:type="simple"><person-group><name name-style="western"><surname>Majka</surname><given-names>CG</given-names></name><name name-style="western"><surname>Klimaszewski</surname><given-names>J</given-names></name></person-group> (<year>2008</year>) <article-title>New records of Canadian <tp:taxon-name><tp:taxon-name-part taxon-name-part-type="subfamily">Aleocharinae</tp:taxon-name-part></tp:taxon-name> (<tp:taxon-name><tp:taxon-name-part taxon-name-part-type="order">Coleoptera</tp:taxon-name-part></tp:taxon-name>: <tp:taxon-name><tp:taxon-name-part taxon-name-part-type="family">Staphylinidae</tp:taxon-name-part></tp:taxon-name>).</article-title> In: <person-group><name name-style="western"><surname>Majka</surname><given-names>CG</given-names></name><name name-style="western"><surname>Klimaszewski</surname><given-names>J</given-names></name></person-group> (<role>Eds</role>) <issue-title>Biodiversity, Biosystematics, and Ecology of Canadian Coleoptera.</issue-title><source>ZooKeys</source><volume>2</volume>: <fpage>85</fpage>–<lpage>114</lpage>. doi: <ext-link ext-link-type="doi" xlink:href="10.3897/zookeys.2.7" xlink:type="simple">10.3897/zookeys.2.7</ext-link></mixed-citation></ref><ref id="B43"><mixed-citation xmlns:xlink="http://www.w3.org/1999/xlink" xlink:type="simple"><person-group><name name-style="western"><surname>Majka</surname><given-names>CG</given-names></name><name name-style="western"><surname>Klimaszewski</surname><given-names>J</given-names></name></person-group> (<year>2010</year>) <article-title>Contributions to the knowledge of the <tp:taxon-name><tp:taxon-name-part taxon-name-part-type="subfamily">Aleocharinae</tp:taxon-name-part></tp:taxon-name> (<tp:taxon-name><tp:taxon-name-part taxon-name-part-type="order">Coleoptera</tp:taxon-name-part></tp:taxon-name>, <tp:taxon-name><tp:taxon-name-part taxon-name-part-type="family">Staphylinidae</tp:taxon-name-part></tp:taxon-name>) in the Maritime Provinces of Canada.</article-title><source>ZooKeys</source><volume>46</volume>: <fpage>15</fpage>–<lpage>39</lpage>. doi: <ext-link ext-link-type="doi" xlink:href="10.3897/zookeys.46.413" xlink:type="simple">10.3897/zookeys.46.413</ext-link></mixed-citation></ref><ref id="B5"><mixed-citation xmlns:xlink="http://www.w3.org/1999/xlink" xlink:type="simple"><person-group><name name-style="western"><surname>Bousquet</surname><given-names>Y</given-names></name><name name-style="western"><surname>Bouchard</surname><given-names>P</given-names></name><name name-style="western"><surname>Davies</surname><given-names>AE</given-names></name><name name-style="western"><surname>Sikes</surname><given-names>D</given-names></name></person-group> (<year>2013</year>) <source>Checklist of beetles (<tp:taxon-name><tp:taxon-name-part taxon-name-part-type="order">Coleoptera</tp:taxon-name-part></tp:taxon-name>) of Canada and Alaska.</source><publisher-name>Pensoft Publishers</publisher-name>, <publisher-loc>Sofia-Moscow</publisher-loc>, <size units="page">402 pp</size>.</mixed-citation></ref></ref-list></tp:taxon-treatment>
