# Supplementary material for: New distribution records for Canadian Aleocharinae (Coleoptera, Staphylinidae), and new synonymies for Trichiusa
Source: Zookeys. 2015 Apr 21;(498):51–91. doi: 10.3897/zookeys.498.9282 (PMC4410149; doi:10.3897/zookeys.498.9282)
Supplement: XML Treatment for Philhygra ripicoloides [file zookeys.498.9282-treatment27.xml]

<!DOCTYPE tp:taxon-treatment
  PUBLIC "-//TaxonX//DTD Taxonomic Treatment Publishing DTD v0 20100105//EN" "tax-treatment-NSO.dtd">
<tp:taxon-treatment xmlns:tp="http://www.plazi.org/taxpub"><tp:treatment-meta><kwd-group><label>Taxon classification</label><kwd><named-content content-type="kingdom">Animalia</named-content></kwd><kwd><named-content content-type="order">Coleoptera</named-content></kwd><kwd><named-content content-type="family">Staphylinidae</named-content></kwd></kwd-group><mixed-citation publication-type="journal"><person-group><name><surname>Klimaszewski</surname><given-names>Jan</given-names></name><name><surname>Godin</surname><given-names>Benoit</given-names></name><name><surname>Langor</surname><given-names>David</given-names></name><name><surname>Bourdon</surname><given-names>Caroline</given-names></name><name><surname>Lee</surname><given-names>Seung-Il</given-names></name><name><surname>Horwood</surname><given-names>Denise</given-names></name></person-group><article-title>New distribution records for Canadian <tp:taxon-name><tp:taxon-name-part taxon-name-part-type="subfamily">Aleocharinae</tp:taxon-name-part></tp:taxon-name> (<tp:taxon-name><tp:taxon-name-part taxon-name-part-type="order">Coleoptera</tp:taxon-name-part></tp:taxon-name>, <tp:taxon-name><tp:taxon-name-part taxon-name-part-type="family">Staphylinidae</tp:taxon-name-part></tp:taxon-name>), and new synonymies for <italic><tp:taxon-name><tp:taxon-name-part taxon-name-part-type="genus">Trichiusa</tp:taxon-name-part></tp:taxon-name></italic></article-title><source>Zookeys</source><day>21</day><month>4</month><year>2015</year><volume>2015</volume><issue>498</issue><fpage>51</fpage><lpage>91</lpage><pub-id pub-id-type="doi">10.3897/zookeys.498.9282</pub-id></mixed-citation></tp:treatment-meta><tp:nomenclature><tp:taxon-name>
                                <tp:taxon-name-part taxon-name-part-type="genus">Philhygra</tp:taxon-name-part>
                                <tp:taxon-name-part taxon-name-part-type="species">ripicoloides</tp:taxon-name-part>
                            </tp:taxon-name><tp:taxon-authority>Lohse</tp:taxon-authority><tp:nomenclature-citation-list><tp:nomenclature-citation><tp:taxon-name>
                                <tp:taxon-name-part taxon-name-part-type="genus">Philhygra</tp:taxon-name-part>
                                <tp:taxon-name-part taxon-name-part-type="species">ripicoloides</tp:taxon-name-part>
                            </tp:taxon-name><comment>(for diagnosis and illustrations, see <xref ref-type="bibr" rid="B35">Klimaszewski et al. 2011</xref>)</comment></tp:nomenclature-citation></tp:nomenclature-citation-list></tp:nomenclature><tp:treatment-sec sec-type="Distribution"><title>Distribution.</title><table-wrap id="T29" position="anchor" orientation="portrait"><caption><p>Distribution of <italic><tp:taxon-name><tp:taxon-name-part taxon-name-part-type="genus">Philhygra</tp:taxon-name-part> <tp:taxon-name-part taxon-name-part-type="species">ripicoloides</tp:taxon-name-part></tp:taxon-name></italic></p></caption><table rules="all"><tbody><tr><td rowspan="1" colspan="1">Origin</td><td rowspan="1" colspan="1">Nearctic</td></tr><tr><td rowspan="1" colspan="1">Distribution</td><td rowspan="1" colspan="1">Canada: NF, NT, <bold>SK</bold>, YT</td></tr><tr><td rowspan="1" colspan="1">New records</td><td rowspan="1" colspan="1">New provincial record: <bold>Saskatchewan:</bold> Prince Albert, sandy beach, <named-content xmlns:xlink="http://www.w3.org/1999/xlink" content-type="dwc:verbatimCoordinates" xlink:type="simple">53.9804°, -106.28°</named-content>, 532 m, 4.VI.2013(BGC)1 male</td></tr><tr><td rowspan="1" colspan="1">References</td><td rowspan="1" colspan="1"><xref ref-type="bibr" rid="B41">Lohse et al. 1990</xref>, <xref ref-type="bibr" rid="B13">Gouix and Klimaszewski 2007</xref>, <xref ref-type="bibr" rid="B35">Klimaszewski et al. 2011</xref>, <xref ref-type="bibr" rid="B5">Bousquet et al. 2013</xref></td></tr></tbody></table></table-wrap></tp:treatment-sec><tp:treatment-sec sec-type="Natural history"><title>Natural history.</title><p>In Saskatchewan, one male was captured on a sandy beach. Adults were collected from May to August (<xref ref-type="bibr" rid="B35">Klimaszewski et al 2011</xref>).</p></tp:treatment-sec><ref-list><ref id="B35"><mixed-citation xmlns:xlink="http://www.w3.org/1999/xlink" xlink:type="simple"><person-group><name name-style="western"><surname>Klimaszewski</surname><given-names>J</given-names></name><name name-style="western"><surname>Langor</surname><given-names>D</given-names></name><name name-style="western"><surname>Pelletier</surname><given-names>G</given-names></name><name name-style="western"><surname>Boudron</surname><given-names>C</given-names></name><name name-style="western"><surname>Perdereau</surname><given-names>L</given-names></name></person-group> (<year>2011</year>) <source>Aleocharine beetles (<tp:taxon-name><tp:taxon-name-part taxon-name-part-type="order">Coleoptera</tp:taxon-name-part></tp:taxon-name>, <tp:taxon-name><tp:taxon-name-part taxon-name-part-type="family">Staphylinidae</tp:taxon-name-part></tp:taxon-name>) of the province of Newfoundland and Labrador, Canada.</source><publisher-name>Pensoft Publishers</publisher-name>, <publisher-loc>Sofia-Moscow</publisher-loc>, <size units="page">313 pp</size>.</mixed-citation></ref><ref id="B41"><mixed-citation xmlns:xlink="http://www.w3.org/1999/xlink" xlink:type="simple"><person-group><name name-style="western"><surname>Lohse</surname><given-names>GA</given-names></name><name name-style="western"><surname>Klimaszewski</surname><given-names>J</given-names></name><name name-style="western"><surname>Smetana</surname><given-names>A</given-names></name></person-group> (<year>1990</year>) <article-title>Revision of arctic <tp:taxon-name><tp:taxon-name-part taxon-name-part-type="subfamily">Aleocharinae</tp:taxon-name-part></tp:taxon-name> of North America (<tp:taxon-name><tp:taxon-name-part taxon-name-part-type="order">Coleoptera</tp:taxon-name-part></tp:taxon-name>: <tp:taxon-name><tp:taxon-name-part taxon-name-part-type="family">Staphylinidae</tp:taxon-name-part></tp:taxon-name>).</article-title><source>The Coleopterists Bulletin</source><volume>44</volume>: <fpage>121</fpage>–<lpage>202</lpage>.</mixed-citation></ref><ref id="B13"><mixed-citation xmlns:xlink="http://www.w3.org/1999/xlink" xlink:type="simple"><person-group><name name-style="western"><surname>Gouix</surname><given-names>N</given-names></name><name name-style="western"><surname>Klimaszewski</surname><given-names>J</given-names></name></person-group> (<year>2007</year>) <source>Catalogue of aleocharine rove beetles of Canada and Alaska (<tp:taxon-name><tp:taxon-name-part taxon-name-part-type="order">Coleoptera</tp:taxon-name-part></tp:taxon-name>; <tp:taxon-name><tp:taxon-name-part taxon-name-part-type="family">Staphylinidae</tp:taxon-name-part></tp:taxon-name>; <tp:taxon-name><tp:taxon-name-part taxon-name-part-type="subfamily">Aleocharinae</tp:taxon-name-part></tp:taxon-name>).</source><publisher-name>Pensoft Publishers</publisher-name>, <publisher-loc>Sofia-Moscow</publisher-loc>, <size units="page">165 pp</size>.</mixed-citation></ref><ref id="B5"><mixed-citation xmlns:xlink="http://www.w3.org/1999/xlink" xlink:type="simple"><person-group><name name-style="western"><surname>Bousquet</surname><given-names>Y</given-names></name><name name-style="western"><surname>Bouchard</surname><given-names>P</given-names></name><name name-style="western"><surname>Davies</surname><given-names>AE</given-names></name><name name-style="western"><surname>Sikes</surname><given-names>D</given-names></name></person-group> (<year>2013</year>) <source>Checklist of beetles (<tp:taxon-name><tp:taxon-name-part taxon-name-part-type="order">Coleoptera</tp:taxon-name-part></tp:taxon-name>) of Canada and Alaska.</source><publisher-name>Pensoft Publishers</publisher-name>, <publisher-loc>Sofia-Moscow</publisher-loc>, <size units="page">402 pp</size>.</mixed-citation></ref></ref-list></tp:taxon-treatment>
