# Supplementary material for: New distribution records for Canadian Aleocharinae (Coleoptera, Staphylinidae), and new synonymies for Trichiusa
Source: Zookeys. 2015 Apr 21;(498):51–91. doi: 10.3897/zookeys.498.9282 (PMC4410149; doi:10.3897/zookeys.498.9282)
Supplement: XML Treatment for Schistoglossa campbelli [file zookeys.498.9282-treatment31.xml]

<!DOCTYPE tp:taxon-treatment
  PUBLIC "-//TaxonX//DTD Taxonomic Treatment Publishing DTD v0 20100105//EN" "tax-treatment-NSO.dtd">
<tp:taxon-treatment xmlns:tp="http://www.plazi.org/taxpub"><tp:treatment-meta><kwd-group><label>Taxon classification</label><kwd><named-content content-type="kingdom">Animalia</named-content></kwd><kwd><named-content content-type="order">Coleoptera</named-content></kwd><kwd><named-content content-type="family">Staphylinidae</named-content></kwd></kwd-group><mixed-citation publication-type="journal"><person-group><name><surname>Klimaszewski</surname><given-names>Jan</given-names></name><name><surname>Godin</surname><given-names>Benoit</given-names></name><name><surname>Langor</surname><given-names>David</given-names></name><name><surname>Bourdon</surname><given-names>Caroline</given-names></name><name><surname>Lee</surname><given-names>Seung-Il</given-names></name><name><surname>Horwood</surname><given-names>Denise</given-names></name></person-group><article-title>New distribution records for Canadian <tp:taxon-name><tp:taxon-name-part taxon-name-part-type="subfamily">Aleocharinae</tp:taxon-name-part></tp:taxon-name> (<tp:taxon-name><tp:taxon-name-part taxon-name-part-type="order">Coleoptera</tp:taxon-name-part></tp:taxon-name>, <tp:taxon-name><tp:taxon-name-part taxon-name-part-type="family">Staphylinidae</tp:taxon-name-part></tp:taxon-name>), and new synonymies for <italic><tp:taxon-name><tp:taxon-name-part taxon-name-part-type="genus">Trichiusa</tp:taxon-name-part></tp:taxon-name></italic></article-title><source>Zookeys</source><day>21</day><month>4</month><year>2015</year><volume>2015</volume><issue>498</issue><fpage>51</fpage><lpage>91</lpage><pub-id pub-id-type="doi">10.3897/zookeys.498.9282</pub-id></mixed-citation></tp:treatment-meta><tp:nomenclature><tp:taxon-name>
                                <tp:taxon-name-part taxon-name-part-type="genus">Schistoglossa</tp:taxon-name-part>
                                <tp:taxon-name-part taxon-name-part-type="species">campbelli</tp:taxon-name-part>
                            </tp:taxon-name><tp:taxon-authority>Klimaszewski</tp:taxon-authority><tp:nomenclature-citation-list><tp:nomenclature-citation><tp:taxon-name>
                                <tp:taxon-name-part taxon-name-part-type="genus">Schistoglossa</tp:taxon-name-part>
                                <tp:taxon-name-part taxon-name-part-type="species">campbelli</tp:taxon-name-part>
                            </tp:taxon-name><comment>(for diagnosis and illustrations, see <xref ref-type="bibr" rid="B32">Klimaszewski et al. 2009a</xref>)</comment></tp:nomenclature-citation></tp:nomenclature-citation-list></tp:nomenclature><tp:treatment-sec sec-type="Distribution"><title>Distribution.</title><table-wrap id="T32" position="anchor" orientation="portrait"><caption><p>Distribution of <italic><tp:taxon-name><tp:taxon-name-part taxon-name-part-type="genus">Schistoglossa</tp:taxon-name-part> <tp:taxon-name-part taxon-name-part-type="species">campbelli</tp:taxon-name-part></tp:taxon-name></italic></p></caption><table rules="all"><tbody><tr><td rowspan="1" colspan="1">Origin</td><td rowspan="1" colspan="1">Nearctic</td></tr><tr><td rowspan="1" colspan="1">Distribution</td><td rowspan="1" colspan="1">Canada: <bold>AB</bold>, BC</td></tr><tr><td rowspan="1" colspan="1">New records</td><td rowspan="1" colspan="1">New provincial record: <bold>Alberta:</bold> c. 90 km NW of Peace River, EMEND compartment 932, white spruce snag, <named-content xmlns:xlink="http://www.w3.org/1999/xlink" content-type="dwc:verbatimCoordinates" xlink:type="simple">56.8071°, -118.3276°</named-content>, 6.VIII.2009 (NoFC) 1 female; same except, EMEND compartment 933, white spruce girdled in 2009, <named-content xmlns:xlink="http://www.w3.org/1999/xlink" content-type="dwc:verbatimCoordinates" xlink:type="simple">56.8056°, -118.3328°</named-content>, 19.VI.2010 (NoFC) 1 female</td></tr><tr><td rowspan="1" colspan="1">References</td><td rowspan="1" colspan="1"><xref ref-type="bibr" rid="B32">Klimaszewski et al. 2009a</xref>, <xref ref-type="bibr" rid="B5">Bousquet et al. 2013</xref></td></tr></tbody></table></table-wrap></tp:treatment-sec><tp:treatment-sec sec-type="Natural history"><title>Natural history.</title><p>In Alberta, adults were captured in window traps attached to a recent white spruce snag. In British Columbia, adults were captured by treading <italic><tp:taxon-name><tp:taxon-name-part taxon-name-part-type="genus">Sphagnum</tp:taxon-name-part></tp:taxon-name></italic> and <italic><tp:taxon-name><tp:taxon-name-part taxon-name-part-type="genus">Carex</tp:taxon-name-part></tp:taxon-name></italic> at the edge of a marsh (<xref ref-type="bibr" rid="B32">Klimaszewski et al. 2009a</xref>). The adults were collected in July and August.</p></tp:treatment-sec><ref-list><ref id="B32"><mixed-citation xmlns:xlink="http://www.w3.org/1999/xlink" xlink:type="simple"><person-group><name name-style="western"><surname>Klimaszewski</surname><given-names>J</given-names></name><name name-style="western"><surname>Webster</surname><given-names>RP</given-names></name><name name-style="western"><surname>Savard</surname><given-names>K</given-names></name></person-group> (<year>2009a</year>) <article-title>First record of the genus <italic><tp:taxon-name><tp:taxon-name-part taxon-name-part-type="genus">Schistoglossa</tp:taxon-name-part></tp:taxon-name></italic> Kraatz from Canada with descriptions of seven new species (<tp:taxon-name><tp:taxon-name-part taxon-name-part-type="order">Coleoptera</tp:taxon-name-part></tp:taxon-name>, <tp:taxon-name><tp:taxon-name-part taxon-name-part-type="family">Staphylinidae</tp:taxon-name-part></tp:taxon-name>, <tp:taxon-name><tp:taxon-name-part taxon-name-part-type="subfamily">Aleocharinae</tp:taxon-name-part></tp:taxon-name>).</article-title> In: <person-group><name name-style="western"><surname>Majka</surname><given-names>CG</given-names></name><name name-style="western"><surname>Klimaszewski</surname><given-names>J</given-names></name></person-group> (<role>Eds</role>) <issue-title>Biodiversity, Biosystematics, and Ecology of Canadian Coleoptera II.</issue-title><source>ZooKeys</source><volume>22</volume>: <fpage>45</fpage>–<lpage>79</lpage>. doi: <ext-link ext-link-type="doi" xlink:href="10.3897/zookeys.22.153" xlink:type="simple">10.3897/zookeys.22.153</ext-link></mixed-citation></ref><ref id="B5"><mixed-citation xmlns:xlink="http://www.w3.org/1999/xlink" xlink:type="simple"><person-group><name name-style="western"><surname>Bousquet</surname><given-names>Y</given-names></name><name name-style="western"><surname>Bouchard</surname><given-names>P</given-names></name><name name-style="western"><surname>Davies</surname><given-names>AE</given-names></name><name name-style="western"><surname>Sikes</surname><given-names>D</given-names></name></person-group> (<year>2013</year>) <source>Checklist of beetles (<tp:taxon-name><tp:taxon-name-part taxon-name-part-type="order">Coleoptera</tp:taxon-name-part></tp:taxon-name>) of Canada and Alaska.</source><publisher-name>Pensoft Publishers</publisher-name>, <publisher-loc>Sofia-Moscow</publisher-loc>, <size units="page">402 pp</size>.</mixed-citation></ref></ref-list></tp:taxon-treatment>
