# Supplementary material for: New distribution records for Canadian Aleocharinae (Coleoptera, Staphylinidae), and new synonymies for Trichiusa
Source: Zookeys. 2015 Apr 21;(498):51–91. doi: 10.3897/zookeys.498.9282 (PMC4410149; doi:10.3897/zookeys.498.9282)
Supplement: XML Treatment for Trichiusa pilosa [file zookeys.498.9282-treatment35.xml]

<!DOCTYPE tp:taxon-treatment
  PUBLIC "-//TaxonX//DTD Taxonomic Treatment Publishing DTD v0 20100105//EN" "tax-treatment-NSO.dtd">
<tp:taxon-treatment xmlns:tp="http://www.plazi.org/taxpub"><tp:treatment-meta><kwd-group><label>Taxon classification</label><kwd><named-content content-type="kingdom">Animalia</named-content></kwd><kwd><named-content content-type="order">Coleoptera</named-content></kwd><kwd><named-content content-type="family">Staphylinidae</named-content></kwd></kwd-group><mixed-citation publication-type="journal"><person-group><name><surname>Klimaszewski</surname><given-names>Jan</given-names></name><name><surname>Godin</surname><given-names>Benoit</given-names></name><name><surname>Langor</surname><given-names>David</given-names></name><name><surname>Bourdon</surname><given-names>Caroline</given-names></name><name><surname>Lee</surname><given-names>Seung-Il</given-names></name><name><surname>Horwood</surname><given-names>Denise</given-names></name></person-group><article-title>New distribution records for Canadian <tp:taxon-name><tp:taxon-name-part taxon-name-part-type="subfamily">Aleocharinae</tp:taxon-name-part></tp:taxon-name> (<tp:taxon-name><tp:taxon-name-part taxon-name-part-type="order">Coleoptera</tp:taxon-name-part></tp:taxon-name>, <tp:taxon-name><tp:taxon-name-part taxon-name-part-type="family">Staphylinidae</tp:taxon-name-part></tp:taxon-name>), and new synonymies for <italic><tp:taxon-name><tp:taxon-name-part taxon-name-part-type="genus">Trichiusa</tp:taxon-name-part></tp:taxon-name></italic></article-title><source>Zookeys</source><day>21</day><month>4</month><year>2015</year><volume>2015</volume><issue>498</issue><fpage>51</fpage><lpage>91</lpage><pub-id pub-id-type="doi">10.3897/zookeys.498.9282</pub-id></mixed-citation></tp:treatment-meta><tp:nomenclature><tp:taxon-name>
                                <tp:taxon-name-part taxon-name-part-type="genus">Trichiusa</tp:taxon-name-part>
                                <tp:taxon-name-part taxon-name-part-type="species">pilosa</tp:taxon-name-part>
                            </tp:taxon-name><tp:taxon-authority>Casey</tp:taxon-authority><xref ref-type="fig" rid="F3">Figs 16–23</xref><tp:nomenclature-citation-list><tp:nomenclature-citation><tp:taxon-name><tp:taxon-name-part taxon-name-part-type="genus">Trichiusa</tp:taxon-name-part> <tp:taxon-name-part taxon-name-part-type="species">pilosa</tp:taxon-name-part></tp:taxon-name><comment><xref ref-type="bibr" rid="B8">Casey 1894</xref>: 341, 343; <xref ref-type="bibr" rid="B48">Moore and Legner 1975</xref>: 504. LECTOTYPE (female): USA: RI [Rhode Island; in orig. descrip. Boston Neck]; Casey determ. <italic><tp:taxon-name><tp:taxon-name-part taxon-name-part-type="species">pilosa</tp:taxon-name-part></tp:taxon-name></italic>-3; Casey bequest 1925; <italic><tp:taxon-name><tp:taxon-name-part taxon-name-part-type="genus">Trichiusa</tp:taxon-name-part> <tp:taxon-name-part taxon-name-part-type="species">pilosa</tp:taxon-name-part></tp:taxon-name></italic> Casey, Gusarov V.I. det. 2010; our lectotype designation label, present designation (USNM). PARALECTOTYPES: labelled as the lectotype except: Casey determ. <italic><tp:taxon-name><tp:taxon-name-part taxon-name-part-type="species">pilosa</tp:taxon-name-part></tp:taxon-name></italic>-4(USNM)1 male; Casey determ. <italic><tp:taxon-name><tp:taxon-name-part taxon-name-part-type="species">pilosa</tp:taxon-name-part></tp:taxon-name></italic>-5(USNM)1 female; Type USNM 39424(USNM)1 male.</comment></tp:nomenclature-citation><tp:nomenclature-citation><tp:taxon-name><tp:taxon-name-part taxon-name-part-type="genus">Trichiusa</tp:taxon-name-part> <tp:taxon-name-part taxon-name-part-type="species">atra</tp:taxon-name-part></tp:taxon-name><comment><xref ref-type="bibr" rid="B9">Casey 1906</xref>: 330; <xref ref-type="bibr" rid="B48">Moore and Legner 1975</xref>: 504. <bold>New Synonymy.</bold> LECTOTYPE (male): USA: McPherson, W. Kansas; <italic><tp:taxon-name><tp:taxon-name-part taxon-name-part-type="species">atra</tp:taxon-name-part></tp:taxon-name></italic> Casey; Type USNM 39426; Casey bequest 1925; Lectotypus <italic><tp:taxon-name><tp:taxon-name-part taxon-name-part-type="genus">Trichiusa</tp:taxon-name-part> <tp:taxon-name-part taxon-name-part-type="species">atra</tp:taxon-name-part></tp:taxon-name></italic> Casey, Gusarov V.I. det. 2011 [unpublished designation]; our lectotype designation label, present designation (USNM).</comment></tp:nomenclature-citation><tp:nomenclature-citation><tp:taxon-name><tp:taxon-name-part taxon-name-part-type="genus">Trichiusa</tp:taxon-name-part> <tp:taxon-name-part taxon-name-part-type="species">monticola</tp:taxon-name-part></tp:taxon-name><comment><xref ref-type="bibr" rid="B9">Casey 1906</xref>: 328; <xref ref-type="bibr" rid="B48">Moore and Legner 1975</xref>: 504. <bold>New Synonymy.</bold> LECTOTYPE (male): USA: Coeur d’Alene, Idaho [in orig. descrip. H.F. Wickham]; <italic><tp:taxon-name><tp:taxon-name-part taxon-name-part-type="species">monticola</tp:taxon-name-part></tp:taxon-name></italic> Casey; Type USNM 39421; Lectotypus <italic><tp:taxon-name><tp:taxon-name-part taxon-name-part-type="genus">Trichiusa</tp:taxon-name-part> <tp:taxon-name-part taxon-name-part-type="species">monticola</tp:taxon-name-part></tp:taxon-name></italic> Casey, Gusarov, V.I. des. 2011[unpublished designation]; our lectotype designation label, present designation (USNM).</comment></tp:nomenclature-citation><tp:nomenclature-citation><tp:taxon-name><tp:taxon-name-part taxon-name-part-type="genus">Trichiusa</tp:taxon-name-part> <tp:taxon-name-part taxon-name-part-type="species">parviceps</tp:taxon-name-part></tp:taxon-name><comment><xref ref-type="bibr" rid="B9">Casey 1906</xref>: 328; <xref ref-type="bibr" rid="B48">Moore and Legner 1975</xref>: 504. <bold>New Synonymy.</bold> LECTOTYPE (female): USA: Cin. [in orig. descript.: Ohio, Cincinnati, Chas. Dury]; <italic><tp:taxon-name><tp:taxon-name-part taxon-name-part-type="species">parviceps</tp:taxon-name-part></tp:taxon-name></italic> Casey; Casey bequest 1925; Lectotypus <italic><tp:taxon-name><tp:taxon-name-part taxon-name-part-type="genus">Trichiusa</tp:taxon-name-part> <tp:taxon-name-part taxon-name-part-type="species">parviceps</tp:taxon-name-part></tp:taxon-name></italic>, Gusarov V.I. des. 2011 [unpublished designation]; our lectotype designation label, present designation (USNM).</comment></tp:nomenclature-citation><tp:nomenclature-citation><tp:taxon-name><tp:taxon-name-part taxon-name-part-type="genus">Trichiusa</tp:taxon-name-part> <tp:taxon-name-part taxon-name-part-type="species">postica</tp:taxon-name-part></tp:taxon-name><comment><xref ref-type="bibr" rid="B9">Casey 1906</xref>: 330; <xref ref-type="bibr" rid="B48">Moore and Legner 1975</xref>: 504. <bold>New synonymy.</bold> LECTOTYPE (male): W.H.H. [W.H. Harrington], Ottawa, Canada; Type USNM 39427; Casey bequest 1925; <italic><tp:taxon-name><tp:taxon-name-part taxon-name-part-type="genus">Trichiusa</tp:taxon-name-part> <tp:taxon-name-part taxon-name-part-type="species">pilosa</tp:taxon-name-part></tp:taxon-name></italic> Casey, Gusarov, V.I. det. 2010; our lectotype designation label, present designation (USNM).</comment></tp:nomenclature-citation></tp:nomenclature-citation-list></tp:nomenclature><tp:treatment-sec sec-type="Diagnosis"><title>Diagnosis.</title><p>Body broadly oval (Fig. <xref ref-type="fig" rid="F3">16</xref>), length 1.5–1.8 mm, dark brown with reddish tinge and slightly paler base of abdomen or uniformly black, appendages usually lighter than rest of body (Fig. <xref ref-type="fig" rid="F3">16</xref>); sparsely punctate and pubescent; setae straight and erect, particularly on pronotum; integument strongly glossy; head slightly narrower than pronotum; pronotum moderately transverse, rounded laterally and basally, distinctly narrower than elytra; elytra broad at suture about as long as pronotum; abdomen arcuate laterally and broadest at middle of its length. MALE. Median lobe of aedeagus with oval bulbus and triangularly shaped tubus in dorsal view (Fig. <xref ref-type="fig" rid="F3">18</xref>), in lateral view tubus <!--PageBreak-->slightly sinuate and narrow apically with apex narrowly rounded (Fig. <xref ref-type="fig" rid="F3">17</xref>); internal sac structures not pronounced; tergite VIII short and truncate apically (Fig. <xref ref-type="fig" rid="F3">19</xref>); sternite VIII slightly produced apically and rounded at apex and with narrow distance between <!--PageBreak-->base of disc and antecostal suture (Fig. <xref ref-type="fig" rid="F3">20</xref>). FEMALE. Tergite VIII short and truncate apically (Fig. <xref ref-type="fig" rid="F3">22</xref>); sternite VIII broadly arcuate apically (Fig. <xref ref-type="fig" rid="F3">23</xref>); spermatheca with broad and sac-shaped capsule with minute apical invagination, stem narrow, sinuate and narrowly twisted apically (Fig. <xref ref-type="fig" rid="F3">21</xref>).</p><fig id="F3" position="float" orientation="portrait"><label>Figures 16–23.</label><caption><p><italic><tp:taxon-name><tp:taxon-name-part taxon-name-part-type="genus">Trichiusa</tp:taxon-name-part> <tp:taxon-name-part taxon-name-part-type="species">pilosa</tp:taxon-name-part></tp:taxon-name></italic> Casey: <bold>16</bold> habitus in dorsal view <bold>17</bold> median lobe of aedeagus in lateral view, and <bold>18</bold> in dorsal view <bold>19</bold> male tergite VIII <bold>20</bold> male sternite VIII <bold>21</bold> spermatheca in lateral view <bold>22</bold> female tergite VIII <bold>23</bold> female sternite VIII <bold>17–23</bold> based on type material from Rhode Island, USA.</p></caption><graphic xmlns:xlink="http://www.w3.org/1999/xlink" xlink:href="zookeys-498-051-g003.jpg" position="float" orientation="portrait" xlink:type="simple" id="oo_42527.jpg"/></fig><!--PageBreak--></tp:treatment-sec><tp:treatment-sec sec-type="Distribution"><title>Distribution.</title><table-wrap id="T36" position="anchor" orientation="portrait"><caption><p>Distribution of <italic><tp:taxon-name><tp:taxon-name-part taxon-name-part-type="genus">Trichiusa</tp:taxon-name-part> <tp:taxon-name-part taxon-name-part-type="species">pilosa</tp:taxon-name-part></tp:taxon-name></italic></p></caption><table rules="all"><tbody><tr><td rowspan="1" colspan="1">Origin</td><td rowspan="1" colspan="1">Nearctic</td></tr><tr><td rowspan="1" colspan="1">Distribution</td><td rowspan="1" colspan="1">Canada: <bold>AB</bold>, <bold>BC</bold>, NS, ON (as <italic><tp:taxon-name><tp:taxon-name-part taxon-name-part-type="genus">Trichiusa</tp:taxon-name-part> <tp:taxon-name-part taxon-name-part-type="species">postica</tp:taxon-name-part></tp:taxon-name></italic>); USA: ID, IN, KS, OH, RI</td></tr><tr><td rowspan="1" colspan="1">New records</td><td rowspan="1" colspan="1">New provincial records: <bold>Alberta:</bold> c. 100 km NW of Peace River, Block C14, white spruce regenerating stand, <named-content xmlns:xlink="http://www.w3.org/1999/xlink" content-type="dwc:verbatimCoordinates" xlink:type="simple">56.7079°, -118.7775°</named-content>, 14.IX.2011 (NoFC) 1 female; <bold>British Columbia:</bold> Liard River, bison scats, <named-content xmlns:xlink="http://www.w3.org/1999/xlink" content-type="dwc:verbatimCoordinates" xlink:type="simple">59.4288°, -126.1157°</named-content>, 468 m, 10.VI.2013 (BGC, LFC) 1 male, 1 female</td></tr><tr><td rowspan="1" colspan="1">References</td><td rowspan="1" colspan="1"><xref ref-type="bibr" rid="B8">Casey 1894</xref>, <xref ref-type="bibr" rid="B9">1906</xref>, <xref ref-type="bibr" rid="B48">Moore and Legner 1975</xref>, <xref ref-type="bibr" rid="B43">Majka and Klimaszewski 2010</xref> (as <italic><tp:taxon-name><tp:taxon-name-part taxon-name-part-type="genus">Trichiusa</tp:taxon-name-part> <tp:taxon-name-part taxon-name-part-type="species">postica</tp:taxon-name-part></tp:taxon-name></italic>), <xref ref-type="bibr" rid="B6">Brunke et al. 2012</xref>, <xref ref-type="bibr" rid="B5">Bousquet et al. 2013</xref> (as <italic><tp:taxon-name><tp:taxon-name-part taxon-name-part-type="genus">Trichiusa</tp:taxon-name-part> <tp:taxon-name-part taxon-name-part-type="species">postica</tp:taxon-name-part></tp:taxon-name></italic>)</td></tr></tbody></table></table-wrap></tp:treatment-sec><tp:treatment-sec sec-type="Natural history"><title>Natural history.</title><p>In Alberta, one female was collected using a window trap deployed in a 10-year-old regenerating white spruce stand. The British Columbia specimens were found on bison scat. The adults were collected from June to September.</p></tp:treatment-sec><tp:treatment-sec sec-type="Comments"><title>Comments.</title><p>The two specimens from British Columbia agree with the type series in external morphology and shape of genitalia except for the entirely black body. It is well known that many aleocharine species exhibit darker colour at higher latitudes compared with more southern populations.</p></tp:treatment-sec><ref-list><ref id="B8"><mixed-citation xmlns:xlink="http://www.w3.org/1999/xlink" xlink:type="simple"><person-group><name name-style="western"><surname>Casey</surname><given-names>TL</given-names></name></person-group> (<year>1894</year>) <article-title>Coleopterological notices – V.</article-title><source>Annals of the New York Academy of Sciences</source><volume>7</volume>: <fpage>281</fpage>–<lpage>606</lpage>. [often cited as <year>1893</year>]</mixed-citation></ref><ref id="B48"><mixed-citation xmlns:xlink="http://www.w3.org/1999/xlink" xlink:type="simple"><person-group><name name-style="western"><surname>Moore</surname><given-names>I</given-names></name><name name-style="western"><surname>Legner</surname><given-names>EF</given-names></name></person-group> (<year>1975</year>) <source>A catalogue of the <tp:taxon-name><tp:taxon-name-part taxon-name-part-type="family">Staphylinidae</tp:taxon-name-part></tp:taxon-name> of America north of Mexico (<tp:taxon-name><tp:taxon-name-part taxon-name-part-type="order">Coleoptera</tp:taxon-name-part></tp:taxon-name>)</source>. <publisher-name>University of California</publisher-name>, <publisher-loc>Division of Agricultural Science, Special Publication 3015</publisher-loc>, <size units="page">514 pp</size>.</mixed-citation></ref><ref id="B9"><mixed-citation xmlns:xlink="http://www.w3.org/1999/xlink" xlink:type="simple"><person-group><name name-style="western"><surname>Casey</surname><given-names>TL</given-names></name></person-group> (<year>1906</year>) <article-title>Observations on the staphylinid groups <tp:taxon-name><tp:taxon-name-part taxon-name-part-type="subfamily">Aleocharinae</tp:taxon-name-part></tp:taxon-name> and <tp:taxon-name><tp:taxon-name-part taxon-name-part-type="tribe">Xantholinini</tp:taxon-name-part></tp:taxon-name>, chiefly of America.</article-title><source>Transactions of the Academy of Sciences of St Louis</source><volume>16</volume>: <fpage>125</fpage>–<lpage>434</lpage>.</mixed-citation></ref><ref id="B43"><mixed-citation xmlns:xlink="http://www.w3.org/1999/xlink" xlink:type="simple"><person-group><name name-style="western"><surname>Majka</surname><given-names>CG</given-names></name><name name-style="western"><surname>Klimaszewski</surname><given-names>J</given-names></name></person-group> (<year>2010</year>) <article-title>Contributions to the knowledge of the <tp:taxon-name><tp:taxon-name-part taxon-name-part-type="subfamily">Aleocharinae</tp:taxon-name-part></tp:taxon-name> (<tp:taxon-name><tp:taxon-name-part taxon-name-part-type="order">Coleoptera</tp:taxon-name-part></tp:taxon-name>, <tp:taxon-name><tp:taxon-name-part taxon-name-part-type="family">Staphylinidae</tp:taxon-name-part></tp:taxon-name>) in the Maritime Provinces of Canada.</article-title><source>ZooKeys</source><volume>46</volume>: <fpage>15</fpage>–<lpage>39</lpage>. doi: <ext-link ext-link-type="doi" xlink:href="10.3897/zookeys.46.413" xlink:type="simple">10.3897/zookeys.46.413</ext-link></mixed-citation></ref><ref id="B6"><mixed-citation xmlns:xlink="http://www.w3.org/1999/xlink" xlink:type="simple"><person-group><name name-style="western"><surname>Brunke</surname><given-names>AJ</given-names></name><name name-style="western"><surname>Klimaszewski</surname><given-names>J</given-names></name><name name-style="western"><surname>Dorval</surname><given-names>JA</given-names></name><name name-style="western"><surname>Bourdon</surname><given-names>C</given-names></name><name name-style="western"><surname>Paiero</surname><given-names>SM</given-names></name><name name-style="western"><surname>Marshall</surname><given-names>SA</given-names></name></person-group> (<year>2012</year>) <article-title>New species and distributional records of <tp:taxon-name><tp:taxon-name-part taxon-name-part-type="subfamily">Aleocharinae</tp:taxon-name-part></tp:taxon-name> (<tp:taxon-name><tp:taxon-name-part taxon-name-part-type="order">Coleoptera</tp:taxon-name-part></tp:taxon-name>, <tp:taxon-name><tp:taxon-name-part taxon-name-part-type="family">Staphylinidae</tp:taxon-name-part></tp:taxon-name>) from Ontario, Canada, with a checklist of recorded species.</article-title><source>ZooKeys</source><volume>186</volume>: <fpage>119</fpage>–<lpage>206</lpage>. doi: <ext-link ext-link-type="doi" xlink:href="10.3897/zookeys.186.2947" xlink:type="simple">10.3897/zookeys.186.2947</ext-link></mixed-citation></ref><ref id="B5"><mixed-citation xmlns:xlink="http://www.w3.org/1999/xlink" xlink:type="simple"><person-group><name name-style="western"><surname>Bousquet</surname><given-names>Y</given-names></name><name name-style="western"><surname>Bouchard</surname><given-names>P</given-names></name><name name-style="western"><surname>Davies</surname><given-names>AE</given-names></name><name name-style="western"><surname>Sikes</surname><given-names>D</given-names></name></person-group> (<year>2013</year>) <source>Checklist of beetles (<tp:taxon-name><tp:taxon-name-part taxon-name-part-type="order">Coleoptera</tp:taxon-name-part></tp:taxon-name>) of Canada and Alaska.</source><publisher-name>Pensoft Publishers</publisher-name>, <publisher-loc>Sofia-Moscow</publisher-loc>, <size units="page">402 pp</size>.</mixed-citation></ref></ref-list></tp:taxon-treatment>
