# Supplementary material for: New distribution records for Canadian Aleocharinae (Coleoptera, Staphylinidae), and new synonymies for Trichiusa
Source: Zookeys. 2015 Apr 21;(498):51–91. doi: 10.3897/zookeys.498.9282 (PMC4410149; doi:10.3897/zookeys.498.9282)
Supplement: XML Treatment for Oxypoda pseudolacustris [file zookeys.498.9282-treatment48.xml]

<!DOCTYPE tp:taxon-treatment
  PUBLIC "-//TaxonX//DTD Taxonomic Treatment Publishing DTD v0 20100105//EN" "tax-treatment-NSO.dtd">
<tp:taxon-treatment xmlns:tp="http://www.plazi.org/taxpub"><tp:treatment-meta><kwd-group><label>Taxon classification</label><kwd><named-content content-type="kingdom">Animalia</named-content></kwd><kwd><named-content content-type="order">Coleoptera</named-content></kwd><kwd><named-content content-type="family">Staphylinidae</named-content></kwd></kwd-group><mixed-citation publication-type="journal"><person-group><name><surname>Klimaszewski</surname><given-names>Jan</given-names></name><name><surname>Godin</surname><given-names>Benoit</given-names></name><name><surname>Langor</surname><given-names>David</given-names></name><name><surname>Bourdon</surname><given-names>Caroline</given-names></name><name><surname>Lee</surname><given-names>Seung-Il</given-names></name><name><surname>Horwood</surname><given-names>Denise</given-names></name></person-group><article-title>New distribution records for Canadian <tp:taxon-name><tp:taxon-name-part taxon-name-part-type="subfamily">Aleocharinae</tp:taxon-name-part></tp:taxon-name> (<tp:taxon-name><tp:taxon-name-part taxon-name-part-type="order">Coleoptera</tp:taxon-name-part></tp:taxon-name>, <tp:taxon-name><tp:taxon-name-part taxon-name-part-type="family">Staphylinidae</tp:taxon-name-part></tp:taxon-name>), and new synonymies for <italic><tp:taxon-name><tp:taxon-name-part taxon-name-part-type="genus">Trichiusa</tp:taxon-name-part></tp:taxon-name></italic></article-title><source>Zookeys</source><day>21</day><month>4</month><year>2015</year><volume>2015</volume><issue>498</issue><fpage>51</fpage><lpage>91</lpage><pub-id pub-id-type="doi">10.3897/zookeys.498.9282</pub-id></mixed-citation></tp:treatment-meta><tp:nomenclature><tp:taxon-name>
                                <tp:taxon-name-part taxon-name-part-type="genus">Oxypoda</tp:taxon-name-part>
                                <tp:taxon-name-part taxon-name-part-type="species">pseudolacustris</tp:taxon-name-part>
                            </tp:taxon-name><tp:taxon-authority>Klimaszewski</tp:taxon-authority><tp:nomenclature-citation-list><tp:nomenclature-citation><tp:taxon-name>
                                <tp:taxon-name-part taxon-name-part-type="genus">Oxypoda</tp:taxon-name-part>
                                <tp:taxon-name-part taxon-name-part-type="species">pseudolacustris</tp:taxon-name-part>
                            </tp:taxon-name><comment>(for diagnosis and illustrations, see <xref ref-type="bibr" rid="B28">Klimaszewski et al. 2006</xref>, <xref ref-type="bibr" rid="B35">2011</xref>)</comment></tp:nomenclature-citation></tp:nomenclature-citation-list></tp:nomenclature><tp:treatment-sec sec-type="Distribution"><title>Distribution.</title><table-wrap id="T49" position="anchor" orientation="portrait"><caption><p>Distribution of <italic><tp:taxon-name><tp:taxon-name-part taxon-name-part-type="genus">Oxypoda</tp:taxon-name-part> <tp:taxon-name-part taxon-name-part-type="species">pseudolacustris</tp:taxon-name-part></tp:taxon-name></italic></p></caption><table rules="all"><tbody><tr><td rowspan="1" colspan="1">Origin</td><td rowspan="1" colspan="1">Nearctic</td></tr><tr><td rowspan="1" colspan="1">Distribution</td><td rowspan="1" colspan="1">Canada: AB, NB, NF, NS, ON, QC, <bold>SK</bold></td></tr><tr><td rowspan="1" colspan="1">New records</td><td rowspan="1" colspan="1">New provincial record: <bold>Saskatchewan:</bold> Prince Albert, aspen stand, <named-content xmlns:xlink="http://www.w3.org/1999/xlink" content-type="dwc:verbatimCoordinates" xlink:type="simple">54.7217°, -105.6896°</named-content>, 484 m, 5.VI.2013(BGC)1 female.</td></tr><tr><td rowspan="1" colspan="1">References</td><td rowspan="1" colspan="1"><xref ref-type="bibr" rid="B27">Klimaszewski et al. 2005</xref>, <xref ref-type="bibr" rid="B28">2006</xref>, <xref ref-type="bibr" rid="B35">2011</xref>, <xref ref-type="bibr" rid="B13">Gouix and Klimaszewski 2007</xref>, <xref ref-type="bibr" rid="B43">Majka and Klimaszewski 2010</xref>, <xref ref-type="bibr" rid="B5">Bousquet et al. 2013</xref></td></tr></tbody></table></table-wrap></tp:treatment-sec><tp:treatment-sec sec-type="Natural history"><title>Natural history.</title><p>In Saskatchewan, adults were captured in an aspen stand. In Newfoundland, adults were reared from the boles of dead balsam fir, collected with pitfall traps in fir forests and collected from coastal sand dunes (<xref ref-type="bibr" rid="B35">Klimaszewski et al. 2011</xref>). Elsewhere, adults were collected mostly from sphagnum moss near small bodies of water, other moss, forest litter in coniferous and deciduous forests and organic litter in alpine and subalpine habitats. Most adults were collected from May through October, with some records from November and December (details in <xref ref-type="bibr" rid="B28">Klimaszewski et al. 2006</xref>).</p></tp:treatment-sec><ref-list><ref id="B28"><mixed-citation xmlns:xlink="http://www.w3.org/1999/xlink" xlink:type="simple"><person-group><name name-style="western"><surname>Klimaszewski</surname><given-names>J</given-names></name><name name-style="western"><surname>Pelletier</surname><given-names>G</given-names></name><name name-style="western"><surname>Germain</surname><given-names>C</given-names></name><name name-style="western"><surname>Work</surname><given-names>T</given-names></name><name name-style="western"><surname>Hébert</surname><given-names>C</given-names></name></person-group> (<year>2006</year>) <article-title>Review of <italic><tp:taxon-name><tp:taxon-name-part taxon-name-part-type="genus">Oxypoda</tp:taxon-name-part></tp:taxon-name></italic> species in Canada and Alaska (<tp:taxon-name><tp:taxon-name-part taxon-name-part-type="order">Coleoptera</tp:taxon-name-part></tp:taxon-name>, <tp:taxon-name><tp:taxon-name-part taxon-name-part-type="family">Staphylinidae</tp:taxon-name-part></tp:taxon-name>, <tp:taxon-name><tp:taxon-name-part taxon-name-part-type="subfamily">Aleocharinae</tp:taxon-name-part></tp:taxon-name>): systematics, bionomics, and distribution.</article-title><source>The Canadian Entomologist</source><volume>138</volume>: <fpage>737</fpage>–<lpage>852</lpage>. doi: <ext-link ext-link-type="doi" xlink:href="10.4039/n05-064" xlink:type="simple">10.4039/n05-064</ext-link></mixed-citation></ref><ref id="B35"><mixed-citation xmlns:xlink="http://www.w3.org/1999/xlink" xlink:type="simple"><person-group><name name-style="western"><surname>Klimaszewski</surname><given-names>J</given-names></name><name name-style="western"><surname>Langor</surname><given-names>D</given-names></name><name name-style="western"><surname>Pelletier</surname><given-names>G</given-names></name><name name-style="western"><surname>Boudron</surname><given-names>C</given-names></name><name name-style="western"><surname>Perdereau</surname><given-names>L</given-names></name></person-group> (<year>2011</year>) <source>Aleocharine beetles (<tp:taxon-name><tp:taxon-name-part taxon-name-part-type="order">Coleoptera</tp:taxon-name-part></tp:taxon-name>, <tp:taxon-name><tp:taxon-name-part taxon-name-part-type="family">Staphylinidae</tp:taxon-name-part></tp:taxon-name>) of the province of Newfoundland and Labrador, Canada.</source><publisher-name>Pensoft Publishers</publisher-name>, <publisher-loc>Sofia-Moscow</publisher-loc>, <size units="page">313 pp</size>.</mixed-citation></ref><ref id="B27"><mixed-citation xmlns:xlink="http://www.w3.org/1999/xlink" xlink:type="simple"><person-group><name name-style="western"><surname>Klimaszewski</surname><given-names>J</given-names></name><name name-style="western"><surname>Sweeney</surname><given-names>J</given-names></name><name name-style="western"><surname>Price</surname><given-names>J</given-names></name><name name-style="western"><surname>Pelletier</surname><given-names>G</given-names></name></person-group> (<year>2005</year>) <article-title>Rove beetles (<tp:taxon-name><tp:taxon-name-part taxon-name-part-type="order">Coleoptera</tp:taxon-name-part></tp:taxon-name>: <tp:taxon-name><tp:taxon-name-part taxon-name-part-type="family">Staphylinidae</tp:taxon-name-part></tp:taxon-name>) in red spruce stands, eastern Canada: diversity, abundance, and descriptions of new species.</article-title><source>The Canadian Entomologist</source><volume>137</volume>: <fpage>1</fpage>–<lpage>48</lpage>. doi: <ext-link ext-link-type="doi" xlink:href="10.4039/n03-123" xlink:type="simple">10.4039/n03-123</ext-link></mixed-citation></ref><ref id="B13"><mixed-citation xmlns:xlink="http://www.w3.org/1999/xlink" xlink:type="simple"><person-group><name name-style="western"><surname>Gouix</surname><given-names>N</given-names></name><name name-style="western"><surname>Klimaszewski</surname><given-names>J</given-names></name></person-group> (<year>2007</year>) <source>Catalogue of aleocharine rove beetles of Canada and Alaska (<tp:taxon-name><tp:taxon-name-part taxon-name-part-type="order">Coleoptera</tp:taxon-name-part></tp:taxon-name>; <tp:taxon-name><tp:taxon-name-part taxon-name-part-type="family">Staphylinidae</tp:taxon-name-part></tp:taxon-name>; <tp:taxon-name><tp:taxon-name-part taxon-name-part-type="subfamily">Aleocharinae</tp:taxon-name-part></tp:taxon-name>).</source><publisher-name>Pensoft Publishers</publisher-name>, <publisher-loc>Sofia-Moscow</publisher-loc>, <size units="page">165 pp</size>.</mixed-citation></ref><ref id="B43"><mixed-citation xmlns:xlink="http://www.w3.org/1999/xlink" xlink:type="simple"><person-group><name name-style="western"><surname>Majka</surname><given-names>CG</given-names></name><name name-style="western"><surname>Klimaszewski</surname><given-names>J</given-names></name></person-group> (<year>2010</year>) <article-title>Contributions to the knowledge of the <tp:taxon-name><tp:taxon-name-part taxon-name-part-type="subfamily">Aleocharinae</tp:taxon-name-part></tp:taxon-name> (<tp:taxon-name><tp:taxon-name-part taxon-name-part-type="order">Coleoptera</tp:taxon-name-part></tp:taxon-name>, <tp:taxon-name><tp:taxon-name-part taxon-name-part-type="family">Staphylinidae</tp:taxon-name-part></tp:taxon-name>) in the Maritime Provinces of Canada.</article-title><source>ZooKeys</source><volume>46</volume>: <fpage>15</fpage>–<lpage>39</lpage>. doi: <ext-link ext-link-type="doi" xlink:href="10.3897/zookeys.46.413" xlink:type="simple">10.3897/zookeys.46.413</ext-link></mixed-citation></ref><ref id="B5"><mixed-citation xmlns:xlink="http://www.w3.org/1999/xlink" xlink:type="simple"><person-group><name name-style="western"><surname>Bousquet</surname><given-names>Y</given-names></name><name name-style="western"><surname>Bouchard</surname><given-names>P</given-names></name><name name-style="western"><surname>Davies</surname><given-names>AE</given-names></name><name name-style="western"><surname>Sikes</surname><given-names>D</given-names></name></person-group> (<year>2013</year>) <source>Checklist of beetles (<tp:taxon-name><tp:taxon-name-part taxon-name-part-type="order">Coleoptera</tp:taxon-name-part></tp:taxon-name>) of Canada and Alaska.</source><publisher-name>Pensoft Publishers</publisher-name>, <publisher-loc>Sofia-Moscow</publisher-loc>, <size units="page">402 pp</size>.</mixed-citation></ref></ref-list></tp:taxon-treatment>
